# Supplementary material for: Old carbon routed from land to the atmosphere by global river systems
Source: Nature. 2025 Jun 4;642(8066):105–11. doi: 10.1038/s41586-025-09023-w (PMC12137138; doi:10.1038/s41586-025-09023-w)
Supplement: Supplementary file 3 — Supplementary Table 1 [file 41586_2025_9023_MOESM3_ESM.xlsx]

## Sheet: Sheet1
DB_ID	reference	DOI	site_id	date	year	site_description	catchment_name	compound	d13C_value_permil	d13C_uncertainty	d13C_uncertainty_unit	dD-CH4_value_permil	dD-CH4_uncertainty	dD-CH4_uncertainty_unit	pub_code_prefix	pub_code_number	F14C_value	F14C_value_uncertainity	F14C_value_uncertainity_unit	D14C_permil_value	D14C_permil_value_uncertainty	D14C_permil_value_uncertaint_unit	radiocarbon_age	radiocarbon_age_uncertainty	pH	latitude	longitude	country	hemisphere	Atm_14CO2	norm_F14C	water_type	method	comment	temperature_celsius	coordinate_flag	uncertainity flag	watershed_size_exact_km2	watershed_size_indicative_km2	size_class	catchment_area_km2	dis_m3_pyr	lka_pc_use	ele_mt_uav	slp_dg_uav	tmp_dc_uyr	pre_mm_uyr	ari_ix_uav	snw_pc_uyr
1	Alin, S. R., Aalto, R., Goni, M. A., Richey, J. E., and Dietrich, W. E. (2008). Biogeochemical characterization of carbon sources in the Strickland and Fly rivers, Papua New Guinea, J. Geophys. Res., 113, F01S05.	https://doi.org/10.1029/2006JF000625	STR1	2003-06-17	2003	River	Strickland	DIC	-9.84	0.025	permil				Arizona_AMS	70240	0.83	0.00392963	fraction modern	-194.3	7.80903	permil	1490	19	7.48	-7.5	141.384	Papua New Guinea	S	1.08337	0.766124	River	Unfiltered and preserved with mercuric chloride, AMS Arizona		27.5	A	A		75000	large	35058.7	2630.45	21	803	85	229	3711	241	0
2	Alin, S. R., Aalto, R., Goni, M. A., Richey, J. E., and Dietrich, W. E. (2008). Biogeochemical characterization of carbon sources in the Strickland and Fly rivers, Papua New Guinea, J. Geophys. Res., 113, F01S05.	https://doi.org/10.1029/2006JF000625	STR2	2003-06-09	2003	River	Strickland	DIC	-8.63	0.025	permil				Arizona_AMS	70237	0.65	0.00401845	fraction modern	-372.5	7.98554	permil	3515	25	7.48	-7.371	142.082	Papua New Guinea	S	1.08337	0.599977	River	Unfiltered and preserved with mercuric chloride, AMS Arizona		27.7	A	A		5000	large	154.8	7.956	0	65	10	263	2914	182	0
3	Alin, S. R., Aalto, R., Goni, M. A., Richey, J. E., and Dietrich, W. E. (2008). Biogeochemical characterization of carbon sources in the Strickland and Fly rivers, Papua New Guinea, J. Geophys. Res., 113, F01S05.	https://doi.org/10.1029/2006JF000625	STR3	2003-06-15	2003	River	Strickland	DIC	-10.34	0.025	permil				Arizona_AMS	70238	0.84	0.00397885	fraction modern	-183.4	7.90685	permil	1390	19	7.85	-7.255	141.693	Papua New Guinea	S	1.08337	0.775355	River	Unfiltered and preserved with mercuric chloride, AMS Arizona		26.9	A	A		35000	large	26338.8	2051.96	1	1054	110	216	3810	251	0
4	Alin, S. R., Aalto, R., Goni, M. A., Richey, J. E., and Dietrich, W. E. (2008). Biogeochemical characterization of carbon sources in the Strickland and Fly rivers, Papua New Guinea, J. Geophys. Res., 113, F01S05.	https://doi.org/10.1029/2006JF000625	STR5	2003-06-20	2003	River	Strickland	DIC	-8.82	0.025	permil				Arizona_AMS	70241	0.81	0.00404479	fraction modern	-214.3	8.03789	permil	1670	20	7.69	-6.901	142.045	Papua New Guinea	S	1.08337	0.747664	River	Unfiltered and preserved with mercuric chloride, AMS Arizona		25.1	A	A		24000	large	23626.3	1859.34	0	1166	121	211	3857	256	0
5	Alin, S. R., Aalto, R., Goni, M. A., Richey, J. E., and Dietrich, W. E. (2008). Biogeochemical characterization of carbon sources in the Strickland and Fly rivers, Papua New Guinea, J. Geophys. Res., 113, F01S05.	https://doi.org/10.1029/2006JF000625	FLY1	2003-06-08	2003	River	Fly	DIC	-10.81	0.025	permil				Arizona_AMS	70235	0.88	0.0039373	fraction modern	-146.8	7.82428	permil	1040	18	7.24	-7.586	141.318	Papua New Guinea	S	1.08337	0.812276	River	Unfiltered and preserved with mercuric chloride, AMS Arizona		29	A	A		35000	large	19518.7	2007.12	25	248	39	257	4500	286	0
6	Alin, S. R., Aalto, R., Goni, M. A., Richey, J. E., and Dietrich, W. E. (2008). Biogeochemical characterization of carbon sources in the Strickland and Fly rivers, Papua New Guinea, J. Geophys. Res., 113, F01S05.	https://doi.org/10.1029/2006JF000625	FLY2	2003-06-17	2003	River	Fly	DIC	-10.53	0.025	permil				Arizona_AMS	70239	0.91	0.00406176	fraction modern	-119.9	8.07161	permil	790	18	6.95	-7.588	141.324	Papua New Guinea	S	1.08337	0.839968	River	Unfiltered and preserved with mercuric chloride, AMS Arizona		28.5	A	A		35000	large	19527.7	2005.19	25	248	39	257	4499	286	0
7	Alin, S. R., Aalto, R., Goni, M. A., Richey, J. E., and Dietrich, W. E. (2008). Biogeochemical characterization of carbon sources in the Strickland and Fly rivers, Papua New Guinea, J. Geophys. Res., 113, F01S05.	https://doi.org/10.1029/2006JF000625	FLY3	2003-06-17	2003	River	Fly	DIC	-10.6	0.025	permil				Arizona_AMS	70234	0.9	0.00402151	fraction modern	-128.5	7.99163	permil	870	18	6.92	-7.582	141.314	Papua New Guinea	S	1.08337	0.830737	River	Unfiltered and preserved with mercuric chloride, AMS Arizona		28.1	A	A		35000	large	19518.7	2007.12	25	248	39	257	4500	286	0
8	Alin, S. R., Aalto, R., Goni, M. A., Richey, J. E., and Dietrich, W. E. (2008). Biogeochemical characterization of carbon sources in the Strickland and Fly rivers, Papua New Guinea, J. Geophys. Res., 113, F01S05.	https://doi.org/10.1029/2006JF000625	HERB1	2003-06-23	2003	River	Herbert	DIC	-8.36	0.025	permil				Arizona_AMS	70236	0.93	0.00392793	fraction modern	-102.4	7.80565	permil	600	17	7.06	-7.277	141.506	Papua New Guinea	S	1.08337	0.858429	River	Unfiltered and preserved with mercuric chloride, AMS Arizona		28.1	A	A		5100	large	7122.5	541.121	89	50	11	265	3579	221	0
9	Aravena, R., S. L. Schiff, S. E. Trumbore, P. I. Dillon, and R. Elgood (1992). Evaluating dissolved inorganic carbon cycling in a forested lake watershed using carbon isotopes, Radiocarbon, 34, 636-645.	https://doi.org/10.1017/S003382220006392X	Beaver Pond Stream	1991-01-01	1991	Stream	Harp Basin	DIC	-22.1017	0.2	permil						1.11	0.01	fraction modern	102	10	permil	modern			45.3772	-79.1473	Canada	N	1.14369	0.970545	Stream	Collected and directly acidified for analysis			C	A		1.5	small	27.5	0.271	198	334	33	46	983	121	32
10	Aravena, R., S. L. Schiff, S. E. Trumbore, P. I. Dillon, and R. Elgood (1992). Evaluating dissolved inorganic carbon cycling in a forested lake watershed using carbon isotopes, Radiocarbon, 34, 636-645.	https://doi.org/10.1017/S003382220006392X	3A	1991-01-01	1991	Stream	Harp Basin	DIC	-20.9831	0.2	permil						1.13	0.01	fraction modern	127	10	permil	modern			45.3736	-79.1432	Canada	N	1.14369	0.988032	Stream	Collected and directly acidified for analysis			C	A		0.5	small	27.5	0.271	198	334	33	46	983	121	32
11	Aravena, R., S. L. Schiff, S. E. Trumbore, P. I. Dillon, and R. Elgood (1992). Evaluating dissolved inorganic carbon cycling in a forested lake watershed using carbon isotopes, Radiocarbon, 34, 636-645.	https://doi.org/10.1017/S003382220006392X	5	1991-01-01	1991	Stream	Harp Basin	DIC	-22.9492	0.2	permil						1.16	0.01	fraction modern	157	10	permil	modern			45.3841	-79.1306	Canada	N	1.14369	1.01426	Stream	Collected and directly acidified for analysis			C	A		4	small	27.5	0.271	198	334	33	46	983	121	32
12	Aravena, R., S. L. Schiff, S. E. Trumbore, P. I. Dillon, and R. Elgood (1992). Evaluating dissolved inorganic carbon cycling in a forested lake watershed using carbon isotopes, Radiocarbon, 34, 636-645.	https://doi.org/10.1017/S003382220006392X	4	1991-01-01	1991	Stream	Harp Basin	DIC	-19.9661	0.2	permil						1.11	0.01	fraction modern	102	10	permil	modern			45.3805	-79.1424	Canada	N	1.14369	0.970545	Stream	Collected and directly acidified for analysis			C	A		3	small	27.5	0.271	198	334	33	46	983	121	32
13	Aravena, R., S. L. Schiff, S. E. Trumbore, P. I. Dillon, and R. Elgood (1992). Evaluating dissolved inorganic carbon cycling in a forested lake watershed using carbon isotopes, Radiocarbon, 34, 636-645.	https://doi.org/10.1017/S003382220006392X	4_21	1991-01-01	1991	Stream	Harp Basin	DIC	-18.9831	0.2	permil						1.18	0.01	fraction modern	174	10	permil	modern			45.3774	-79.1437	Canada	N	1.14369	1.03175	Stream	Collected and directly acidified for analysis			C	A		0.25	small	27.5	0.271	198	334	33	46	983	121	32
14	Bianchi, T. S., Butman, D., Raymond, P. A., Ward, N. D., Kates, R. J. S., Flessa, K. W., Zamora, H., Arellano, A. R., Ramirez, J., and Rodriguez, E. (2017), The experimental flow to the Colorado River delta: Effects on carbon mobilization in a dry watercourse, J. Geophys. Res. Biogeosci., 122, 607– 627.	https://doi.org/10.1002/2016JG003555	1	2014-03-24	2014	River	Colorado River	DIC	-7	0.1	permil						0.89401	0.00604663	fraction modern	-112.884	3	permil	900	54.5		32.7173	-114.721	USA	N	1.0262	0.871184	River	Collected in syringe and filtered throug GF filters	Water pulse deliberately released upstream for environmental reasons, Assumed 13C and 14C uncertainties		C	B		600000	large	615788	343.454	3	1707	65	108	333	29	11
15	Bianchi, T. S., Butman, D., Raymond, P. A., Ward, N. D., Kates, R. J. S., Flessa, K. W., Zamora, H., Arellano, A. R., Ramirez, J., and Rodriguez, E. (2017), The experimental flow to the Colorado River delta: Effects on carbon mobilization in a dry watercourse, J. Geophys. Res. Biogeosci., 122, 607– 627.	https://doi.org/10.1002/2016JG003555	1	2014-04-01	2014	River	Colorado River	DIC	-7.2	0.1	permil						0.874201	0.00604663	fraction modern	-132.541	3	permil	1080	55.5		32.7173	-114.721	USA	N	1.0262	0.85188	River	Collected in syringe and filtered throug GF filters	Water pulse deliberately released upstream for environmental reasons, Assumed 13C and 14C uncertainties		C	B		600000	large	615788	343.454	3	1707	65	108	333	29	11
16	Bianchi, T. S., Butman, D., Raymond, P. A., Ward, N. D., Kates, R. J. S., Flessa, K. W., Zamora, H., Arellano, A. R., Ramirez, J., and Rodriguez, E. (2017), The experimental flow to the Colorado River delta: Effects on carbon mobilization in a dry watercourse, J. Geophys. Res. Biogeosci., 122, 607– 627.	https://doi.org/10.1002/2016JG003555	1	2014-04-17	2014	River	Colorado River	DIC	7.6	0.1	permil						0.896239	0.00604663	fraction modern	-110.673	3	permil	880	54		32.7173	-114.721	USA	N	1.0262	0.873355	River	Collected in syringe and filtered throug GF filters	Water pulse deliberately released upstream for environmental reasons, Assumed 13C and 14C uncertainties		C	B		600000	large	615788	343.454	3	1707	65	108	333	29	11
17	Bianchi, T. S., Butman, D., Raymond, P. A., Ward, N. D., Kates, R. J. S., Flessa, K. W., Zamora, H., Arellano, A. R., Ramirez, J., and Rodriguez, E. (2017), The experimental flow to the Colorado River delta: Effects on carbon mobilization in a dry watercourse, J. Geophys. Res. Biogeosci., 122, 607– 627.	https://doi.org/10.1002/2016JG003555	2	2014-04-17	2014	River	Colorado River	DIC	-8.5	0.1	permil						0.892343	0.00604663	fraction modern	-114.539	3	permil	915	54.5		32.6725	-114.746	USA	N	1.0262	0.869558	River	Collected in syringe and filtered throug GF filters	Water pulse deliberately released upstream for environmental reasons, Assumed 13C and 14C uncertainties		C	B		610000	large	615852	314.859	3	1706	65	108	333	29	11
18	Bianchi, T. S., Butman, D., Raymond, P. A., Ward, N. D., Kates, R. J. S., Flessa, K. W., Zamora, H., Arellano, A. R., Ramirez, J., and Rodriguez, E. (2017), The experimental flow to the Colorado River delta: Effects on carbon mobilization in a dry watercourse, J. Geophys. Res. Biogeosci., 122, 607– 627.	https://doi.org/10.1002/2016JG003555	3	2014-03-25	2014	River	Colorado River	DIC	-8	0.1	permil						0.890678	0.00604663	fraction modern	-116.191	3	permil	930	54.5		32.5244	-114.807	USA	N	1.0262	0.867936	River	Collected in syringe and filtered throug GF filters	Water pulse deliberately released upstream for environmental reasons, Assumed 13C and 14C uncertainties		C	B		620000	large	617242	127.476	3	1703	65	109	333	29	11
19	Bianchi, T. S., Butman, D., Raymond, P. A., Ward, N. D., Kates, R. J. S., Flessa, K. W., Zamora, H., Arellano, A. R., Ramirez, J., and Rodriguez, E. (2017), The experimental flow to the Colorado River delta: Effects on carbon mobilization in a dry watercourse, J. Geophys. Res. Biogeosci., 122, 607– 627.	https://doi.org/10.1002/2016JG003555	3	2014-03-31	2014	River	Colorado River	DIC	-7.6	0.1	permil						0.889016	0.00604663	fraction modern	-117.84	3	permil	945	54.5		32.5244	-114.807	USA	N	1.0262	0.866317	River	Collected in syringe and filtered throug GF filters	Water pulse deliberately released upstream for environmental reasons, Assumed 13C and 14C uncertainties		C	B		620000	large	617242	127.476	3	1703	65	109	333	29	11
20	Bianchi, T. S., Butman, D., Raymond, P. A., Ward, N. D., Kates, R. J. S., Flessa, K. W., Zamora, H., Arellano, A. R., Ramirez, J., and Rodriguez, E. (2017), The experimental flow to the Colorado River delta: Effects on carbon mobilization in a dry watercourse, J. Geophys. Res. Biogeosci., 122, 607– 627.	https://doi.org/10.1002/2016JG003555	4	2014-03-29	2014	River	Colorado River	DIC	-7.5	0.1	permil						0.8846	0.00604663	fraction modern	-122.221	3	permil	985	55		32.4798	-114.826	Mexico	N	1.0262	0.862014	River	Collected in syringe and filtered throug GF filters	Water pulse deliberately released upstream for environmental reasons, Assumed 13C and 14C uncertainties		C	B		630000	large	617242	127.476	3	1703	65	109	333	29	11
21	Bianchi, T. S., Butman, D., Raymond, P. A., Ward, N. D., Kates, R. J. S., Flessa, K. W., Zamora, H., Arellano, A. R., Ramirez, J., and Rodriguez, E. (2017), The experimental flow to the Colorado River delta: Effects on carbon mobilization in a dry watercourse, J. Geophys. Res. Biogeosci., 122, 607– 627.	https://doi.org/10.1002/2016JG003555	4	2014-04-17	2014	River	Colorado River	DIC	-8.5	0.1	permil						0.906337	0.00604663	fraction modern	-100.653	3	permil	790	53.5		32.4798	-114.826	Mexico	N	1.0262	0.883195	River	Collected in syringe and filtered throug GF filters	Water pulse deliberately released upstream for environmental reasons, Assumed 13C and 14C uncertainties		C	B		630000	large	617242	127.476	3	1703	65	109	333	29	11
22	Bianchi, T. S., Butman, D., Raymond, P. A., Ward, N. D., Kates, R. J. S., Flessa, K. W., Zamora, H., Arellano, A. R., Ramirez, J., and Rodriguez, E. (2017), The experimental flow to the Colorado River delta: Effects on carbon mobilization in a dry watercourse, J. Geophys. Res. Biogeosci., 122, 607– 627.	https://doi.org/10.1002/2016JG003555	5	2014-04-17	2014	River	Colorado River	DIC	-6.8	0.1	permil						0.880755	0.00604663	fraction modern	-126.038	3	permil	1020	55		32.4826	-114.934	Mexico	N	1.0262	0.858266	River	Collected in syringe and filtered throug GF filters	Water pulse deliberately released upstream for environmental reasons, Assumed 13C and 14C uncertainties		C	B		640000	large	617438	127.377	3	1702	65	109	333	29	11
23	Billett, M. and Garnett, M., (2010). Isotopic composition of carbon dioxide lost by evasion from surface water to the atmosphere: Methodological comparison of a direct and indirect approach. Limnology and Oceanography: Methods, 8(2), 45-53.	https://doi.org/10.4319/lom.2010.8.45	A2	2006-02-28	2006	Peatland Stream	Black Burn	DIC	-22.8	0.1	permil				SUERC	10446	0.9504	0.0041	1 sd	-56.0162	8.14464	permil	458	35	6.24	55.7933	-3.24472	United Kingdom	N	1.06192	0.894981	Stream	Chamber evasion linked to zeolite molecular sieve	Original measured value, fm is chamber measured and age corrected using gas flux method	2.7	C	A	0.1	0.1	small	6.4	0.139	0	267	14	75	925	158	18
24	Billett, M. and Garnett, M., (2010). Isotopic composition of carbon dioxide lost by evasion from surface water to the atmosphere: Methodological comparison of a direct and indirect approach. Limnology and Oceanography: Methods, 8(2), 45-53.	https://doi.org/10.4319/lom.2010.8.45	A2	2006-05-29	2006	Peatland Stream	Black Burn	DIC	-17.2	0.1	permil				SUERC	10990	0.9423	0.0041	1 sd	-64.0615	8.14464	permil	537	35	6.24	55.7933	-3.24472	United Kingdom	N	1.06192	0.887354	Stream	Chamber evasion linked to zeolite molecular sieve	Original measured value	9.3	C	A	0.1	0.1	small	6.4	0.139	0	267	14	75	925	158	18
25	Billett, M. and Garnett, M., (2010). Isotopic composition of carbon dioxide lost by evasion from surface water to the atmosphere: Methodological comparison of a direct and indirect approach. Limnology and Oceanography: Methods, 8(2), 45-53.	https://doi.org/10.4319/lom.2010.8.45	A10	2006-02-28	2006	Peatland Stream	Black Burn	DIC	-17.4	0.1	permil				SUERC	10447	0.9149	0.004	1 sd	-91.2765	7.94599	permil	1067	35	5.87	55.7933	-3.24472	United Kingdom	N	1.06192	0.861551	Stream	Chamber evasion linked to zeolite molecular sieve	Original measured value, fm is chamber measured and age corrected using gas flux method	1.4	C	A	3.4	3.4	small	6.4	0.139	0	267	14	75	925	158	18
26	Billett, M. and Garnett, M., (2010). Isotopic composition of carbon dioxide lost by evasion from surface water to the atmosphere: Methodological comparison of a direct and indirect approach. Limnology and Oceanography: Methods, 8(2), 45-53.	https://doi.org/10.4319/lom.2010.8.45	A10	2006-05-29	2006	Peatland Stream	Black Burn	DIC	-16.7	0.1	permil				SUERC	10991	0.8951	0.0039	1 sd	-110.943	7.74734	permil	1039	35	6.37	55.7933	-3.24472	United Kingdom	N	1.06192	0.842906	Stream	Chamber evasion linked to zeolite molecular sieve	Original measured value, fm is chamber measured and age corrected using gas flux method	10.1	C	A	3.4	3.4	small	6.4	0.139	0	267	14	75	925	158	18
27	Billett, M. and Garnett, M., (2010). Isotopic composition of carbon dioxide lost by evasion from surface water to the atmosphere: Methodological comparison of a direct and indirect approach. Limnology and Oceanography: Methods, 8(2), 45-53.	https://doi.org/10.4319/lom.2010.8.45	CHS	2006-04-19	2006	Peatland headwater	Cottage Hill Sike	DIC	-16.7	0.1	permil				SUERC	10992	0.8095	0.0035	1 sd	-195.965	6.95274	permil	2188	35	4.2	54.4513	-2.90066	United Kingdom	N	1.06192	0.762297	Stream	Chamber evasion linked to zeolite molecular sieve	Original measured value, fm is chamber measured and age corrected using gas flux method	6.5	C	A	0.2	0.2	small	4.6	0.145	0	407	192	66	1316	227	10
28	Billett, M. and Garnett, M., (2010). Isotopic composition of carbon dioxide lost by evasion from surface water to the atmosphere: Methodological comparison of a direct and indirect approach. Limnology and Oceanography: Methods, 8(2), 45-53.	https://doi.org/10.4319/lom.2010.8.45	CHS	2006-07-27	2006	Peatland headwater	Cottage Hill Sike	DIC	-15.5	0.1	permil				SUERC	11713	0.8742	0.0038	1 sd	-131.702	7.54869	permil	1156	35	5.59	54.4513	-2.90066	United Kingdom	N	1.06192	0.823225	Stream	Chamber evasion linked to zeolite molecular sieve	Original measured value, fm is chamber measured and age corrected using gas flux method	19.9	C	A	0.2	0.2	small	4.6	0.145	0	407	192	66	1316	227	10
29	Billett, M. and Garnett, M., (2010). Isotopic composition of carbon dioxide lost by evasion from surface water to the atmosphere: Methodological comparison of a direct and indirect approach. Limnology and Oceanography: Methods, 8(2), 45-53.	https://doi.org/10.4319/lom.2010.8.45	A2	2006-02-28	2006	Peatland Stream	Black Burn	CO2	-22.6	0.1	permil				SUERC	9962	0.9529	0.0042	1 sd	-53.5331	8.34329	permil	380	35	6.24	55.7933	-3.24472	United Kingdom	N	1.06192	0.897336	Stream	Chamber evasion linked to zeolite molecular sieve	gas flux method of correction applied, fm is chamber measured and age corrected using gas flux method	2.7	C	A	0.1	0.1	small	6.4	0.139	0	267	14	75	925	158	18
30	Billett, M. and Garnett, M., (2010). Isotopic composition of carbon dioxide lost by evasion from surface water to the atmosphere: Methodological comparison of a direct and indirect approach. Limnology and Oceanography: Methods, 8(2), 45-53.	https://doi.org/10.4319/lom.2010.8.45	A2	2006-05-29	2006	Peatland Stream	Black Burn	CO2	-26	0.1	permil				SUERC	11220	0.9646	0.0042	1 sd	-41.912	8.34329	permil	288	35	6.24	55.7933	-3.24472	United Kingdom	N	1.06192	0.908353	Stream	Chamber evasion linked to zeolite molecular sieve	gas flux method of correction applied, fm is chamber measured and age corrected using gas flux method	9.3	C	A	0.1	0.1	small	6.4	0.139	0	267	14	75	925	158	18
31	Billett, M. and Garnett, M., (2010). Isotopic composition of carbon dioxide lost by evasion from surface water to the atmosphere: Methodological comparison of a direct and indirect approach. Limnology and Oceanography: Methods, 8(2), 45-53.	https://doi.org/10.4319/lom.2010.8.45	A10	2006-02-28	2006	Peatland Stream	Black Burn	CO2	-22.5	0.1	permil				SUERC	9963	0.9099	0.004	1 sd	-96.2428	7.94599	permil	1072	35	5.87	55.7933	-3.24472	United Kingdom	N	1.06192	0.856843	Stream	Chamber evasion linked to zeolite molecular sieve	gas flux method of correction applied, fm is chamber measured and age corrected using gas flux method	1.4	C	A	3.4	3.4	small	6.4	0.139	0	267	14	75	925	158	18
32	Billett, M. and Garnett, M., (2010). Isotopic composition of carbon dioxide lost by evasion from surface water to the atmosphere: Methodological comparison of a direct and indirect approach. Limnology and Oceanography: Methods, 8(2), 45-53.	https://doi.org/10.4319/lom.2010.8.45	A10	2006-05-29	2006	Peatland Stream	Black Burn	CO2	-22.2	0.1	permil				SUERC	11221	0.8895	0.0039	1 sd	-116.505	7.74734	permil	1052	35	6.37	55.7933	-3.24472	United Kingdom	N	1.06192	0.837633	Stream	Chamber evasion linked to zeolite molecular sieve	gas flux method of correction applied, fm is chamber measured and age corrected using gas flux method	10.1	C	A	3.4	3.4	small	6.4	0.139	0	267	14	75	925	158	18
33	Billett, M. and Garnett, M., (2010). Isotopic composition of carbon dioxide lost by evasion from surface water to the atmosphere: Methodological comparison of a direct and indirect approach. Limnology and Oceanography: Methods, 8(2), 45-53.	https://doi.org/10.4319/lom.2010.8.45	CHS	2006-04-19	2006	Peatland headwater	Cottage Hill Sike	CO2	-14.6	0.1	permil				SUERC	10994	0.9403	0.0041	1 sd	-66.048	8.14464	permil	671	35	4.2	54.4513	-2.90066	United Kingdom	N	1.06192	0.88547	Stream	Chamber evasion linked to zeolite molecular sieve	gas flux method of correction applied, fm is chamber measured and age corrected using gas flux method	6.5	C	A	0.2	0.2	small	4.6	0.145	0	407	192	66	1316	227	10
34	Billett, M. and Garnett, M., (2010). Isotopic composition of carbon dioxide lost by evasion from surface water to the atmosphere: Methodological comparison of a direct and indirect approach. Limnology and Oceanography: Methods, 8(2), 45-53.	https://doi.org/10.4319/lom.2010.8.45	CHS	2006-07-27	2006	Peatland headwater	Cottage Hill Sike	CO2	-17.8	0.1	permil				SUERC	11717	0.9362	0.0041	1 sd	-70.1203	8.14464	permil	570	35	5.59	54.4513	-2.90066	United Kingdom	N	1.06192	0.881609	Stream	Chamber evasion linked to zeolite molecular sieve	gas flux method of correction applied, fm is chamber measured and age corrected using gas flux method	19.9	C	A	0.2	0.2	small	4.6	0.145	0	407	192	66	1316	227	10
35	Billett, M., Dinsmore, K., Smart, R., Garnett, M., Holden, J., Chapman, P., Baird, A., Grayson, R. and Stott, A., (2012). Variable source and age of different forms of carbon released from natural peatland pipes. Journal of Geophysical Research: Biogeosciences, 117(G2), pp.1-16.	https://doi.org/10.1029/2011JG001807	P3	2009-08-19	2009	Natural peat pipe	Cottage Hill Sike	CO2	-24.3	0.1	permil				SUERC	26041	1.0707	0.0049	1 sd	63.0858	9.73031	permil	modern			54.4513	-2.90066	United Kingdom	N	1.05075	1.01899	Stream	Chamber evasion linked to zeolite molecular sieve			C	A		0.01	small	4.6	0.145	0	407	192	66	1316	227	10
36	Billett, M., Dinsmore, K., Smart, R., Garnett, M., Holden, J., Chapman, P., Baird, A., Grayson, R. and Stott, A., (2012). Variable source and age of different forms of carbon released from natural peatland pipes. Journal of Geophysical Research: Biogeosciences, 117(G2), pp.1-16.	https://doi.org/10.1029/2011JG001807	P3	2009-08-20	2009	Natural peat pipe	Cottage Hill Sike	CO2	-24.9	0.1	permil				SUERC	26042	1.0903	0.0051	1 sd	82.5464	10.1275	permil	modern			54.4513	-2.90066	United Kingdom	N	1.05075	1.03764	Stream	Chamber evasion linked to zeolite molecular sieve			C	A		0.01	small	4.6	0.145	0	407	192	66	1316	227	10
37	Billett, M., Dinsmore, K., Smart, R., Garnett, M., Holden, J., Chapman, P., Baird, A., Grayson, R. and Stott, A., (2012). Variable source and age of different forms of carbon released from natural peatland pipes. Journal of Geophysical Research: Biogeosciences, 117(G2), pp.1-16.	https://doi.org/10.1029/2011JG001807	P3	2009-08-20	2009	Natural peat pipe	Cottage Hill Sike	CO2	-25	0.1	permil				SUERC	26043	1.0877	0.0051	1 sd	79.9649	10.1275	permil	modern			54.4513	-2.90066	United Kingdom	N	1.05075	1.03516	Stream	Chamber evasion linked to zeolite molecular sieve			C	A		0.01	small	4.6	0.145	0	407	192	66	1316	227	10
38	Billett, M., Dinsmore, K., Smart, R., Garnett, M., Holden, J., Chapman, P., Baird, A., Grayson, R. and Stott, A., (2012). Variable source and age of different forms of carbon released from natural peatland pipes. Journal of Geophysical Research: Biogeosciences, 117(G2), pp.1-16.	https://doi.org/10.1029/2011JG001807	P6	2009-08-19	2009	Natural peat pipe	Cottage Hill Sike	CO2	-2.1	0.1	permil				SUERC	26044	0.9028	0.0043	1 sd	-103.62	8.53884	permil	822	38		54.4513	-2.90066	United Kingdom	N	1.05075	0.859195	Stream	Chamber evasion linked to zeolite molecular sieve			C	A		0.005	small	4.6	0.145	0	407	192	66	1316	227	10
39	Billett, M., Dinsmore, K., Smart, R., Garnett, M., Holden, J., Chapman, P., Baird, A., Grayson, R. and Stott, A., (2012). Variable source and age of different forms of carbon released from natural peatland pipes. Journal of Geophysical Research: Biogeosciences, 117(G2), pp.1-16.	https://doi.org/10.1029/2011JG001807	P6	2009-08-20	2009	Natural peat pipe	Cottage Hill Sike	CO2	-3.1	0.1	permil				SUERC	26045	0.9082	0.0041	1 sd	-98.2586	8.14169	permil	774	36		54.4513	-2.90066	United Kingdom	N	1.05075	0.864335	Stream	Chamber evasion linked to zeolite molecular sieve			C	A		0.005	small	4.6	0.145	0	407	192	66	1316	227	10
40	Billett, M., Dinsmore, K., Smart, R., Garnett, M., Holden, J., Chapman, P., Baird, A., Grayson, R. and Stott, A., (2012). Variable source and age of different forms of carbon released from natural peatland pipes. Journal of Geophysical Research: Biogeosciences, 117(G2), pp.1-16.	https://doi.org/10.1029/2011JG001807	P6	2009-08-20	2009	Natural peat pipe	Cottage Hill Sike	CO2	-5	0.1	permil				SUERC	26048	0.9172	0.0043	1 sd	-89.3226	8.53884	permil	694	38		54.4513	-2.90066	United Kingdom	N	1.05075	0.8729	Stream	Chamber evasion linked to zeolite molecular sieve			C	A		0.005	small	4.6	0.145	0	407	192	66	1316	227	10
41	Billett, M., Dinsmore, K., Smart, R., Garnett, M., Holden, J., Chapman, P., Baird, A., Grayson, R. and Stott, A., (2012). Variable source and age of different forms of carbon released from natural peatland pipes. Journal of Geophysical Research: Biogeosciences, 117(G2), pp.1-16.	https://doi.org/10.1029/2011JG001807	CHS	2009-08-19	2009	Peatland Stream	Cottage Hill Sike	CO2	-19.3	0.1	permil				SUERC	26049	0.9655	0.0045	1 sd	-41.3661	8.936	permil	282	37		54.4513	-2.90066	United Kingdom	N	1.05075	0.918867	Stream	Chamber evasion linked to zeolite molecular sieve			C	A	0.2	0.2	small	4.6	0.145	0	407	192	66	1316	227	10
42	Billett, M., Dinsmore, K., Smart, R., Garnett, M., Holden, J., Chapman, P., Baird, A., Grayson, R. and Stott, A., (2012). Variable source and age of different forms of carbon released from natural peatland pipes. Journal of Geophysical Research: Biogeosciences, 117(G2), pp.1-16.	https://doi.org/10.1029/2011JG001807	CHS	2009-08-20	2009	Peatland Stream	Cottage Hill Sike	CO2	-18.7	0.1	permil				SUERC	26050	0.9879	0.0045	1 sd	-19.1254	8.936	permil	98	37		54.4513	-2.90066	United Kingdom	N	1.05075	0.940185	Stream	Chamber evasion linked to zeolite molecular sieve			C	A	0.2	0.2	small	4.6	0.145	0	407	192	66	1316	227	10
43	Billett, M., Dinsmore, K., Smart, R., Garnett, M., Holden, J., Chapman, P., Baird, A., Grayson, R. and Stott, A., (2012). Variable source and age of different forms of carbon released from natural peatland pipes. Journal of Geophysical Research: Biogeosciences, 117(G2), pp.1-16.	https://doi.org/10.1029/2011JG001807	CHS	2009-08-20	2009	Peatland Stream	Cottage Hill Sike	CO2	-18.7	0.1	permil				SUERC	26051	0.9973	0.0043	1 sd	-9.7922	8.53884	permil	21	35		54.4513	-2.90066	United Kingdom	N	1.05075	0.949131	Stream	Chamber evasion linked to zeolite molecular sieve			C	A	0.2	0.2	small	4.6	0.145	0	407	192	66	1316	227	10
44	Billett, M., Dinsmore, K., Smart, R., Garnett, M., Holden, J., Chapman, P., Baird, A., Grayson, R. and Stott, A., (2012). Variable source and age of different forms of carbon released from natural peatland pipes. Journal of Geophysical Research: Biogeosciences, 117(G2), pp.1-16.	https://doi.org/10.1029/2011JG001807	P3	2009-11-16	2009	Natural peat pipe	Cottage Hill Sike	CO2	-21.3	0.1	permil				SUERC	28149	1.064	0.005	1 sd	56.4335	9.92889	permil	modern			54.4513	-2.90066	United Kingdom	N	1.05075	1.01261	Stream	Chamber evasion linked to zeolite molecular sieve			C	A		0.01	small	4.6	0.145	0	407	192	66	1316	227	10
45	Billett, M., Dinsmore, K., Smart, R., Garnett, M., Holden, J., Chapman, P., Baird, A., Grayson, R. and Stott, A., (2012). Variable source and age of different forms of carbon released from natural peatland pipes. Journal of Geophysical Research: Biogeosciences, 117(G2), pp.1-16.	https://doi.org/10.1029/2011JG001807	P3	2009-11-17	2009	Natural peat pipe	Cottage Hill Sike	CO2	-18.6	0.1	permil				SUERC	28150	1.0667	0.005	1 sd	59.1143	9.92889	permil	modern			54.4513	-2.90066	United Kingdom	N	1.05075	1.01518	Stream	Chamber evasion linked to zeolite molecular sieve			C	A		0.01	small	4.6	0.145	0	407	192	66	1316	227	10
46	Billett, M., Dinsmore, K., Smart, R., Garnett, M., Holden, J., Chapman, P., Baird, A., Grayson, R. and Stott, A., (2012). Variable source and age of different forms of carbon released from natural peatland pipes. Journal of Geophysical Research: Biogeosciences, 117(G2), pp.1-16.	https://doi.org/10.1029/2011JG001807	P3	2009-11-17	2009	Natural peat pipe	Cottage Hill Sike	CO2	-21.3	0.1	permil				SUERC	28151	1.0455	0.0047	1 sd	38.065	9.33315	permil	modern			54.4513	-2.90066	United Kingdom	N	1.05075	0.995003	Stream	Chamber evasion linked to zeolite molecular sieve			C	A		0.01	small	4.6	0.145	0	407	192	66	1316	227	10
47	Billett, M., Dinsmore, K., Smart, R., Garnett, M., Holden, J., Chapman, P., Baird, A., Grayson, R. and Stott, A., (2012). Variable source and age of different forms of carbon released from natural peatland pipes. Journal of Geophysical Research: Biogeosciences, 117(G2), pp.1-16.	https://doi.org/10.1029/2011JG001807	P3	2009-11-18	2009	Natural peat pipe	Cottage Hill Sike	CO2	-16.9	0.1	permil				SUERC	28152	1.0644	0.005	1 sd	56.8306	9.92889	permil	modern			54.4513	-2.90066	United Kingdom	N	1.05075	1.01299	Stream	Chamber evasion linked to zeolite molecular sieve			C	A		0.01	small	4.6	0.145	0	407	192	66	1316	227	10
48	Billett, M., Dinsmore, K., Smart, R., Garnett, M., Holden, J., Chapman, P., Baird, A., Grayson, R. and Stott, A., (2012). Variable source and age of different forms of carbon released from natural peatland pipes. Journal of Geophysical Research: Biogeosciences, 117(G2), pp.1-16.	https://doi.org/10.1029/2011JG001807	P6	2009-11-16	2009	Natural peat pipe	Cottage Hill Sike	CO2	-6.9	0.1	permil				SUERC	28160	0.9408	0.0041	1 sd	-65.8904	8.14169	permil	490	35		54.4513	-2.90066	United Kingdom	N	1.05075	0.89536	Stream	Chamber evasion linked to zeolite molecular sieve			C	A		0.005	small	4.6	0.145	0	407	192	66	1316	227	10
49	Billett, M., Dinsmore, K., Smart, R., Garnett, M., Holden, J., Chapman, P., Baird, A., Grayson, R. and Stott, A., (2012). Variable source and age of different forms of carbon released from natural peatland pipes. Journal of Geophysical Research: Biogeosciences, 117(G2), pp.1-16.	https://doi.org/10.1029/2011JG001807	P6	2009-11-17	2009	Natural peat pipe	Cottage Hill Sike	CO2	-13.8	0.1	permil				SUERC	28161	1.018	0.0044	1 sd	10.7606	8.73742	permil	modern			54.4513	-2.90066	United Kingdom	N	1.05075	0.968831	Stream	Chamber evasion linked to zeolite molecular sieve			C	A		0.005	small	4.6	0.145	0	407	192	66	1316	227	10
50	Billett, M., Dinsmore, K., Smart, R., Garnett, M., Holden, J., Chapman, P., Baird, A., Grayson, R. and Stott, A., (2012). Variable source and age of different forms of carbon released from natural peatland pipes. Journal of Geophysical Research: Biogeosciences, 117(G2), pp.1-16.	https://doi.org/10.1029/2011JG001807	P6	2009-11-17	2009	Natural peat pipe	Cottage Hill Sike	CO2	-14.8	0.1	permil				SUERC	28162	0.9748	0.0045	1 sd	-32.1322	8.936	permil	205	37		54.4513	-2.90066	United Kingdom	N	1.05075	0.927718	Stream	Chamber evasion linked to zeolite molecular sieve			C	A		0.005	small	4.6	0.145	0	407	192	66	1316	227	10
51	Billett, M., Dinsmore, K., Smart, R., Garnett, M., Holden, J., Chapman, P., Baird, A., Grayson, R. and Stott, A., (2012). Variable source and age of different forms of carbon released from natural peatland pipes. Journal of Geophysical Research: Biogeosciences, 117(G2), pp.1-16.	https://doi.org/10.1029/2011JG001807	P6	2009-11-18	2009	Natural peat pipe	Cottage Hill Sike	CO2	-15.8	0.1	permil				SUERC	28163	1.041	0.0045	1 sd	33.597	8.936	permil	modern			54.4513	-2.90066	United Kingdom	N	1.05075	0.99072	Stream	Chamber evasion linked to zeolite molecular sieve			C	A		0.005	small	4.6	0.145	0	407	192	66	1316	227	10
52	Billett, M., Dinsmore, K., Smart, R., Garnett, M., Holden, J., Chapman, P., Baird, A., Grayson, R. and Stott, A., (2012). Variable source and age of different forms of carbon released from natural peatland pipes. Journal of Geophysical Research: Biogeosciences, 117(G2), pp.1-16.	https://doi.org/10.1029/2011JG001807	P8	2009-11-17	2009	Natural peat pipe	Cottage Hill Sike	CO2	-18.5	0.1	permil				SUERC	28166	1.0594	0.005	1 sd	51.8662	9.92889	permil	modern			54.4513	-2.90066	United Kingdom	N	1.05075	1.00823	Stream	Chamber evasion linked to zeolite molecular sieve			C	A		0.01	small	4.6	0.145	0	407	192	66	1316	227	10
53	Billett, M., Dinsmore, K., Smart, R., Garnett, M., Holden, J., Chapman, P., Baird, A., Grayson, R. and Stott, A., (2012). Variable source and age of different forms of carbon released from natural peatland pipes. Journal of Geophysical Research: Biogeosciences, 117(G2), pp.1-16.	https://doi.org/10.1029/2011JG001807	CHS	2009-11-16	2009	Peatland Stream	Cottage Hill Sike	CO2	-19.1	0.1	permil				SUERC	28153	0.9662	0.0045	1 sd	-40.671	8.936	permil	276	38		54.4513	-2.90066	United Kingdom	N	1.05075	0.919533	Stream	Chamber evasion linked to zeolite molecular sieve			C	A	0.2	0.2	small	4.6	0.145	0	407	192	66	1316	227	10
54	Billett, M., Dinsmore, K., Smart, R., Garnett, M., Holden, J., Chapman, P., Baird, A., Grayson, R. and Stott, A., (2012). Variable source and age of different forms of carbon released from natural peatland pipes. Journal of Geophysical Research: Biogeosciences, 117(G2), pp.1-16.	https://doi.org/10.1029/2011JG001807	CHS	2009-11-16	2009	Peatland Stream	Cottage Hill Sike	CO2	-17.5	0.1	permil				SUERC	28156	0.9762	0.0046	1 sd	-30.7422	9.13458	permil	193	38		54.4513	-2.90066	United Kingdom	N	1.05075	0.92905	Stream	Chamber evasion linked to zeolite molecular sieve			C	A	0.2	0.2	small	4.6	0.145	0	407	192	66	1316	227	10
55	Billett, M., Dinsmore, K., Smart, R., Garnett, M., Holden, J., Chapman, P., Baird, A., Grayson, R. and Stott, A., (2012). Variable source and age of different forms of carbon released from natural peatland pipes. Journal of Geophysical Research: Biogeosciences, 117(G2), pp.1-16.	https://doi.org/10.1029/2011JG001807	CHS	2009-11-16	2009	Peatland Stream	Cottage Hill Sike	CO2	-17.9	0.1	permil				SUERC	28157	1.0069	0.0044	1 sd	-0.260471	8.73742	permil	modern			54.4513	-2.90066	United Kingdom	N	1.05075	0.958267	Stream	Chamber evasion linked to zeolite molecular sieve			C	A	0.2	0.2	small	4.6	0.145	0	407	192	66	1316	227	10
56	Billett, M., Dinsmore, K., Smart, R., Garnett, M., Holden, J., Chapman, P., Baird, A., Grayson, R. and Stott, A., (2012). Variable source and age of different forms of carbon released from natural peatland pipes. Journal of Geophysical Research: Biogeosciences, 117(G2), pp.1-16.	https://doi.org/10.1029/2011JG001807	CHS	2009-11-17	2009	Peatland Stream	Cottage Hill Sike	CO2	-17.8	0.1	permil				SUERC	28158	0.9825	0.0043	1 sd	-24.487	8.53884	permil	142	35		54.4513	-2.90066	United Kingdom	N	1.05075	0.935046	Stream	Chamber evasion linked to zeolite molecular sieve			C	A	0.2	0.2	small	4.6	0.145	0	407	192	66	1316	227	10
57	Billett, M., Dinsmore, K., Smart, R., Garnett, M., Holden, J., Chapman, P., Baird, A., Grayson, R. and Stott, A., (2012). Variable source and age of different forms of carbon released from natural peatland pipes. Journal of Geophysical Research: Biogeosciences, 117(G2), pp.1-16.	https://doi.org/10.1029/2011JG001807	CHS	2009-11-18	2009	Peatland Stream	Cottage Hill Sike	CO2	-14.1	0.1	permil				SUERC	28159	0.9768	0.0043	1 sd	-30.1464	8.53884	permil	188	35		54.4513	-2.90066	United Kingdom	N	1.05075	0.929621	Stream	Chamber evasion linked to zeolite molecular sieve			C	A	0.2	0.2	small	4.6	0.145	0	407	192	66	1316	227	10
58	Billett, M., Garnett, M. and Hardie, S., (2006). A Direct Method to Measure 14CO2 Lost by Evasion from Surface Waters. Radiocarbon, 48(1), pp.61-68.	https://doi.org/10.1017/S0033822200035396	5A	2004-08-13	2004	Peatland Stream	Black Burn	CO2	-21	0.1	permil				SUERC	5930	0.8344	0.003	1 sd	-171.033	5.95949	permil	1454	29		55.7933	-3.24472	United Kingdom	N	1.06896	0.78057	Stream	Chamber evasion linked to zeolite molecular sieve			C	A		3	small	6.4	0.139	0	267	14	75	925	158	18
59	Billett, M., Garnett, M. and Hardie, S., (2006). A Direct Method to Measure 14CO2 Lost by Evasion from Surface Waters. Radiocarbon, 48(1), pp.61-68.	https://doi.org/10.1017/S0033822200035396	5A	2004-08-14	2004	Peatland Stream	Black Burn	CO2	-21.1	0.1	permil				SUERC	5933	0.8356	0.003	1 sd	-169.84	5.95949	permil	1443	29		55.7933	-3.24472	United Kingdom	N	1.06896	0.781692	Stream	Chamber evasion linked to zeolite molecular sieve			C	A		3	small	6.4	0.139	0	267	14	75	925	158	18
60	Billett, M., Garnett, M. and Hardie, S., (2006). A Direct Method to Measure 14CO2 Lost by Evasion from Surface Waters. Radiocarbon, 48(1), pp.61-68.	https://doi.org/10.1017/S0033822200035396	5	2004-08-15	2004	Peatland Stream	Black Burn	CO2	-21	0.1	permil				SUERC	5934	0.8994	0.0029	1 sd	-106.456	5.76084	permil	852	26		55.7933	-3.24472	United Kingdom	N	1.06896	0.841376	Stream	Chamber evasion linked to zeolite molecular sieve			C	A	3.4	3.4	small	6.4	0.139	0	267	14	75	925	158	18
61	Billett, M., Garnett, M. and Hardie, S., (2006). A Direct Method to Measure 14CO2 Lost by Evasion from Surface Waters. Radiocarbon, 48(1), pp.61-68.	https://doi.org/10.1017/S0033822200035396	5	2004-08-16	2004	Peatland Stream	Black Burn	CO2	-21.6	0.1	permil				SUERC	5937	0.8876	0.0029	1 sd	-118.179	5.76084	permil	958	26		55.7933	-3.24472	United Kingdom	N	1.06896	0.830337	Stream	Chamber evasion linked to zeolite molecular sieve			C	A	3.4	3.4	small	6.4	0.139	0	267	14	75	925	158	18
62	Billett, M. F., Garnett, M. H., and Harvey, F. (2007). UK peatland streams release old carbon dioxide to the atmosphere and young dissolved organic carbon to rivers. Geophysical Research Letters, 34(23): L23401.	https://doi.org/10.1029/2007GL031797	LM4	2005-09-08	2005	Peatland Stream	Loch More	CO2	-16.4	0.1	permil				SUERC	7433	1.07	0.0033	1 sd	62.905	6.55624	permil	modern		5.7	58.367	-3.55	United Kingdom	N	1.06516	1.00455	Stream	Chamber evasion linked to zeolite molecular sieve		14.2	B	A		1	small	10.2	0.217	0	149	13	70	838	168	21
63	Billett, M. F., Garnett, M. H., and Harvey, F. (2007). UK peatland streams release old carbon dioxide to the atmosphere and young dissolved organic carbon to rivers. Geophysical Research Letters, 34(23): L23401.	https://doi.org/10.1029/2007GL031797	LM4	2005-11-22	2005	Peatland Stream	Loch More	CO2	-13.3	0.1	permil				SUERC	8819	1.0387	0.0028	1 sd	31.8125	5.56287	permil	modern		5.05	58.367	-3.55	United Kingdom	N	1.06516	0.975162	Stream	Chamber evasion linked to zeolite molecular sieve		1.4	B	A		1	small	10.2	0.217	0	149	13	70	838	168	21
64	Billett, M. F., Garnett, M. H., and Harvey, F. (2007). UK peatland streams release old carbon dioxide to the atmosphere and young dissolved organic carbon to rivers. Geophysical Research Letters, 34(23): L23401.	https://doi.org/10.1029/2007GL031797	LM4	2006-02-21	2006	Peatland Stream	Loch More	CO2	-12.5	0.1	permil				SUERC	9958	1.0297	0.0045	1 sd	22.7485	8.93924	permil	modern		5.04	58.367	-3.55	United Kingdom	N	1.06192	0.969657	Stream	Chamber evasion linked to zeolite molecular sieve		1.5	B	A		1	small	10.2	0.217	0	149	13	70	838	168	21
65	Billett, M. F., Garnett, M. H., and Harvey, F. (2007). UK peatland streams release old carbon dioxide to the atmosphere and young dissolved organic carbon to rivers. Geophysical Research Letters, 34(23): L23401.	https://doi.org/10.1029/2007GL031797	LM4	2006-05-15	2006	Peatland Stream	Loch More	CO2	-17.5	0.1	permil				SUERC	11216	1.0532	0.0046	1 sd	46.0898	9.13789	permil	modern		6.45	58.367	-3.55	United Kingdom	N	1.06192	0.991787	Stream	Chamber evasion linked to zeolite molecular sieve		8.5	B	A		1	small	10.2	0.217	0	149	13	70	838	168	21
66	Billett, M. F., Garnett, M. H., and Harvey, F. (2007). UK peatland streams release old carbon dioxide to the atmosphere and young dissolved organic carbon to rivers. Geophysical Research Letters, 34(23): L23401.	https://doi.org/10.1029/2007GL031797	LM10	2005-09-08	2005	Peatland Stream	Loch More	CO2	-18.5	0.1	permil				SUERC	7435	0.8455	0.003	1 sd	-160.106	5.96021	permil	1348	28	7.31	58.367	-3.55	United Kingdom	N	1.06516	0.79378	Stream	Chamber evasion linked to zeolite molecular sieve		15.8	B	A	3.81	3.81	small	10.2	0.217	0	149	13	70	838	168	21
67	Billett, M. F., Garnett, M. H., and Harvey, F. (2007). UK peatland streams release old carbon dioxide to the atmosphere and young dissolved organic carbon to rivers. Geophysical Research Letters, 34(23): L23401.	https://doi.org/10.1029/2007GL031797	LM10	2005-11-22	2005	Peatland Stream	Loch More	CO2	-15.9	0.1	permil				SUERC	8822	0.9247	0.0029	1 sd	-81.4316	5.76154	permil	629	25	6.41	58.367	-3.55	United Kingdom	N	1.06516	0.868136	Stream	Chamber evasion linked to zeolite molecular sieve		1.9	B	A	3.81	3.81	small	10.2	0.217	0	149	13	70	838	168	21
68	Billett, M. F., Garnett, M. H., and Harvey, F. (2007). UK peatland streams release old carbon dioxide to the atmosphere and young dissolved organic carbon to rivers. Geophysical Research Letters, 34(23): L23401.	https://doi.org/10.1029/2007GL031797	LM10	2006-02-21	2006	Peatland Stream	Loch More	CO2	-15.7	0.1	permil				SUERC	9959	0.9174	0.004	1 sd	-88.7934	7.94599	permil	693	35	6.08	58.367	-3.55	United Kingdom	N	1.06192	0.863906	Stream	Chamber evasion linked to zeolite molecular sieve		2.3	B	A	3.81	3.81	small	10.2	0.217	0	149	13	70	838	168	21
69	Billett, M. F., Garnett, M. H., and Harvey, F. (2007). UK peatland streams release old carbon dioxide to the atmosphere and young dissolved organic carbon to rivers. Geophysical Research Letters, 34(23): L23401.	https://doi.org/10.1029/2007GL031797	LM10	2006-05-15	2006	Peatland Stream	Loch More	CO2	-18.6	0.1	permil				SUERC	11219	0.917	0.004	1 sd	-89.1907	7.94599	permil	696	35	7.15	58.367	-3.55	United Kingdom	N	1.06192	0.863529	Stream	Chamber evasion linked to zeolite molecular sieve		8.4	B	A	3.81	3.81	small	10.2	0.217	0	149	13	70	838	168	21
70	Billett, M. F., Garnett, M. H., and Harvey, F. (2007). UK peatland streams release old carbon dioxide to the atmosphere and young dissolved organic carbon to rivers. Geophysical Research Letters, 34(23): L23401.	https://doi.org/10.1029/2007GL031797	A2	2005-09-10	2005	Peatland Stream	Auchencorth Moss	CO2	-26.2	0.1	permil				SUERC	7825	1.0458	0.0033	1 sd	38.8654	6.55624	permil	modern		5.83	55.7933	-3.24472	United Kingdom	N	1.06516	0.981828	Stream	Chamber evasion linked to zeolite molecular sieve		13	B	A		1	small	6.4	0.139	0	267	14	75	925	158	18
71	Billett, M. F., Garnett, M. H., and Harvey, F. (2007). UK peatland streams release old carbon dioxide to the atmosphere and young dissolved organic carbon to rivers. Geophysical Research Letters, 34(23): L23401.	https://doi.org/10.1029/2007GL031797	A2	2005-11-28	2005	Peatland Stream	Auchencorth Moss	CO2	-26.5	0.1	permil				SUERC	8823	0.9605	0.0026	1 sd	-45.869	5.16552	permil	323	22	6.38	55.7933	-3.24472	United Kingdom	N	1.06516	0.901746	Stream	Chamber evasion linked to zeolite molecular sieve		3.8	B	A		1	small	6.4	0.139	0	267	14	75	925	158	18
72	Billett, M. F., Garnett, M. H., and Harvey, F. (2007). UK peatland streams release old carbon dioxide to the atmosphere and young dissolved organic carbon to rivers. Geophysical Research Letters, 34(23): L23401.	https://doi.org/10.1029/2007GL031797	A2	2006-02-28	2006	Peatland Stream	Auchencorth Moss	CO2	-21.7	0.1	permil				SUERC	9962	0.9529	0.0042	1 sd	-53.5331	8.34329	permil	388	35	6.24	55.7933	-3.24472	United Kingdom	N	1.06192	0.897336	Stream	Chamber evasion linked to zeolite molecular sieve		2.7	B	A		1	small	6.4	0.139	0	267	14	75	925	158	18
73	Billett, M. F., Garnett, M. H., and Harvey, F. (2007). UK peatland streams release old carbon dioxide to the atmosphere and young dissolved organic carbon to rivers. Geophysical Research Letters, 34(23): L23401.	https://doi.org/10.1029/2007GL031797	A2	2006-02-28	2006	Peatland Stream	Auchencorth Moss	DIC	-22.8	0.1	permil				SUERC	10446	0.9504	0.0041	1 sd	-56.0162	8.14464	permil	409	35	6.24	55.7933	-3.24472	United Kingdom	N	1.06192	0.894981	Stream	Gas stripping using acid		2.7	B	A		1	small	6.4	0.139	0	267	14	75	925	158	18
74	Billett, M. F., Garnett, M. H., and Harvey, F. (2007). UK peatland streams release old carbon dioxide to the atmosphere and young dissolved organic carbon to rivers. Geophysical Research Letters, 34(23): L23401.	https://doi.org/10.1029/2007GL031797	A2	2006-05-29	2006	Peatland Stream	Auchencorth Moss	CO2	-25	0.1	permil				SUERC	11220	0.9646	0.0042	1 sd	-41.912	8.34329	permil	290	35	6.24	55.7933	-3.24472	United Kingdom	N	1.06192	0.908353	Stream	Chamber evasion linked to zeolite molecular sieve		9.3	B	A		1	small	6.4	0.139	0	267	14	75	925	158	18
75	Billett, M. F., Garnett, M. H., and Harvey, F. (2007). UK peatland streams release old carbon dioxide to the atmosphere and young dissolved organic carbon to rivers. Geophysical Research Letters, 34(23): L23401.	https://doi.org/10.1029/2007GL031797	A2	2006-05-29	2006	Peatland Stream	Auchencorth Moss	DIC	-17.2	0.1	permil				SUERC	10990	0.9423	0.0041	1 sd	-64.0615	8.14464	permil	478	35	6.24	55.7933	-3.24472	United Kingdom	N	1.06192	0.887354	Stream	Gas stripping using acid		9.3	B	A		1	small	6.4	0.139	0	267	14	75	925	158	18
76	Billett, M. F., Garnett, M. H., and Harvey, F. (2007). UK peatland streams release old carbon dioxide to the atmosphere and young dissolved organic carbon to rivers. Geophysical Research Letters, 34(23): L23401.	https://doi.org/10.1029/2007GL031797	A10	2005-09-10	2005	Peatland Stream	Auchencorth Moss	CO2	-21.47	0.1	permil				SUERC	7826	0.8797	0.0027	1 sd	-126	3	permil	1030	25	6.66	55.7933	-3.24472	United Kingdom	N	1.06516	0.825888	Stream	Chamber evasion linked to zeolite molecular sieve		12.8	B	A	3.4	3.4	small	6.4	0.139	0	267	14	75	925	158	18
77	Billett, M. F., Garnett, M. H., and Harvey, F. (2007). UK peatland streams release old carbon dioxide to the atmosphere and young dissolved organic carbon to rivers. Geophysical Research Letters, 34(23): L23401.	https://doi.org/10.1029/2007GL031797	A10	2005-09-10	2005	Peatland Stream	Auchencorth Moss	CO2	-21.47	0.1	permil				SUERC	8538	0.8692	0.0026	1 sd	-137	3	permil	1127	24		55.7933	-3.24472	United Kingdom	N	1.06516	0.816031	Stream	Chamber evasion linked to zeolite molecular sieve		12.8	B	A	3.4	3.4	small	6.4	0.139	0	267	14	75	925	158	18
78	Billett, M. F., Garnett, M. H., and Harvey, F. (2007). UK peatland streams release old carbon dioxide to the atmosphere and young dissolved organic carbon to rivers. Geophysical Research Letters, 34(23): L23401.	https://doi.org/10.1029/2007GL031797	A10	2005-11-28	2005	Peatland Stream	Auchencorth Moss	CO2	-18.3	0.1	permil				SUERC	8824	0.962	0.0026	1 sd	-44.3789	5.16552	permil	312	21	4.67	55.7933	-3.24472	United Kingdom	N	1.06516	0.903154	Stream	Chamber evasion linked to zeolite molecular sieve		1.5	B	A	3.4	3.4	small	6.4	0.139	0	267	14	75	925	158	18
79	Billett, M. F., Garnett, M. H., and Harvey, F. (2007). UK peatland streams release old carbon dioxide to the atmosphere and young dissolved organic carbon to rivers. Geophysical Research Letters, 34(23): L23401.	https://doi.org/10.1029/2007GL031797	A10	2006-02-28	2006	Peatland Stream	Auchencorth Moss	CO2	-19.5	0.1	permil				SUERC	9963	0.9099	0.004	1 sd	-96.2428	7.94599	permil	759	35	5.87	55.7933	-3.24472	United Kingdom	N	1.06192	0.856843	Stream	Chamber evasion linked to zeolite molecular sieve		1.4	B	A	3.4	3.4	small	6.4	0.139	0	267	14	75	925	158	18
80	Billett, M. F., Garnett, M. H., and Harvey, F. (2007). UK peatland streams release old carbon dioxide to the atmosphere and young dissolved organic carbon to rivers. Geophysical Research Letters, 34(23): L23401.	https://doi.org/10.1029/2007GL031797	A10	2006-02-28	2006	Peatland Stream	Auchencorth Moss	DIC	-17.4	0.1	permil				SUERC	10447	0.9149	0.004	1 sd	-91.2765	7.94599	permil	714	35	5.87	55.7933	-3.24472	United Kingdom	N	1.06192	0.861551	Stream	Gas stripping using acid		1.4	B	A	3.4	3.4	small	6.4	0.139	0	267	14	75	925	158	18
81	Billett, M. F., Garnett, M. H., and Harvey, F. (2007). UK peatland streams release old carbon dioxide to the atmosphere and young dissolved organic carbon to rivers. Geophysical Research Letters, 34(23): L23401.	https://doi.org/10.1029/2007GL031797	A10	2006-05-29	2006	Peatland Stream	Auchencorth Moss	CO2	-21	0.1	permil				SUERC	11221	0.8895	0.0039	1 sd	-116.505	7.74734	permil	940	35	6.37	55.7933	-3.24472	United Kingdom	N	1.06192	0.837633	Stream	Chamber evasion linked to zeolite molecular sieve		10.1	B	A	3.4	3.4	small	6.4	0.139	0	267	14	75	925	158	18
82	Billett, M. F., Garnett, M. H., and Harvey, F. (2007). UK peatland streams release old carbon dioxide to the atmosphere and young dissolved organic carbon to rivers. Geophysical Research Letters, 34(23): L23401.	https://doi.org/10.1029/2007GL031797	A10	2006-05-29	2006	Peatland Stream	Auchencorth Moss	DIC	-16.7	0.1	permil				SUERC	10991	0.8951	0.0039	1 sd	-110.943	7.74734	permil	890	35	6.37	55.7933	-3.24472	United Kingdom	N	1.06192	0.842906	Stream	Gas stripping using acid		10.1	B	A	3.4	3.4	small	6.4	0.139	0	267	14	75	925	158	18
83	Billett, M. F., Garnett, M. H., and Harvey, F. (2007). UK peatland streams release old carbon dioxide to the atmosphere and young dissolved organic carbon to rivers. Geophysical Research Letters, 34(23): L23401.	https://doi.org/10.1029/2007GL031797	CHS2	2005-08-25	2005	Peatland Stream	Cottage Hill Sike	CO2	-16.7	0.1	permil				SUERC	7820	1.0009	0.0031	1 sd	-5.73684	6.15889	permil	modern		4.12	54.4513	-2.90066	United Kingdom	N	1.06516	0.939675	Stream	Chamber evasion linked to zeolite molecular sieve		9.9	B	A	0.2	0.2	small	4.6	0.145	0	407	192	66	1316	227	10
84	Billett, M. F., Garnett, M. H., and Harvey, F. (2007). UK peatland streams release old carbon dioxide to the atmosphere and young dissolved organic carbon to rivers. Geophysical Research Letters, 34(23): L23401.	https://doi.org/10.1029/2007GL031797	CHS	2006-04-19	2006	Peatland Stream	Cottage Hill Sike	CO2	-13.5	0.1	permil				SUERC	10994	0.9403	0.0041	1 sd	-66.048	8.14464	permil	494	35	4.2	54.4513	-2.90066	United Kingdom	N	1.06192	0.88547	Stream	Chamber evasion linked to zeolite molecular sieve		6.5	B	A	0.2	0.2	small	4.6	0.145	0	407	192	66	1316	227	10
85	Billett, M. F., Garnett, M. H., and Harvey, F. (2007). UK peatland streams release old carbon dioxide to the atmosphere and young dissolved organic carbon to rivers. Geophysical Research Letters, 34(23): L23401.	https://doi.org/10.1029/2007GL031797	CHS	2006-04-19	2006	Peatland Stream	Cottage Hill Sike	DIC	-16.7	0.1	permil				SUERC	10992	0.8095	0.0035	1 sd	-195.965	6.95274	permil	1698	35	4.2	54.4513	-2.90066	United Kingdom	N	1.06192	0.762297	Stream	Gas stripping using acid		6.5	B	A	0.2	0.2	small	4.6	0.145	0	407	192	66	1316	227	10
86	Billett, M. F., Garnett, M. H., and Harvey, F. (2007). UK peatland streams release old carbon dioxide to the atmosphere and young dissolved organic carbon to rivers. Geophysical Research Letters, 34(23): L23401.	https://doi.org/10.1029/2007GL031797	CHS	2006-07-27	2006	Peatland Stream	Cottage Hill Sike	CO2	-17.4	0.1	permil				SUERC	11717	0.9362	0.0041	1 sd	-70.1203	8.14464	permil	530	35	5.59	54.4513	-2.90066	United Kingdom	N	1.06192	0.881609	Stream	Chamber evasion linked to zeolite molecular sieve		19.9	B	A	0.2	0.2	small	4.6	0.145	0	407	192	66	1316	227	10
87	Billett, M. F., Garnett, M. H., and Harvey, F. (2007). UK peatland streams release old carbon dioxide to the atmosphere and young dissolved organic carbon to rivers. Geophysical Research Letters, 34(23): L23401.	https://doi.org/10.1029/2007GL031797	CHS	2006-07-27	2006	Peatland Stream	Cottage Hill Sike	DIC	-15.5	0.1	permil				SUERC	11713	0.8742	0.0038	1 sd	-131.702	7.54869	permil	1080	35	5.59	54.4513	-2.90066	United Kingdom	N	1.06192	0.823225	Stream	Gas stripping using acid		19.9	B	A	0.2	0.2	small	4.6	0.145	0	407	192	66	1316	227	10
88	Billett, M. F., Garnett, M. H., and Harvey, F. (2007). UK peatland streams release old carbon dioxide to the atmosphere and young dissolved organic carbon to rivers. Geophysical Research Letters, 34(23): L23401.	https://doi.org/10.1029/2007GL031797	C6	2005-08-26	2005	Peatland Stream	Migneint	CO2	-18.6	0.1	permil				SUERC	7821	1.0217	0.0032	1 sd	14.9252	6.35756	permil	modern		4.66	52.9833	-3.833	United Kingdom	N	1.06516	0.959202	Stream	Chamber evasion linked to zeolite molecular sieve		10.5	B	A		1	small	3.9	0.144	0	438	86	74	1312	238	15
89	Billett, M. F., Garnett, M. H., and Harvey, F. (2007). UK peatland streams release old carbon dioxide to the atmosphere and young dissolved organic carbon to rivers. Geophysical Research Letters, 34(23): L23401.	https://doi.org/10.1029/2007GL031797	C6	2005-10-26	2005	Peatland Stream	Migneint	CO2	-18.7	0.1	permil				SUERC	8511	1.0076	0.003	1 sd	0.91873	5.96021	permil	modern		5.44	52.9833	-3.833	United Kingdom	N	1.06516	0.945965	Stream	Chamber evasion linked to zeolite molecular sieve		9.7	B	A		1	small	3.9	0.144	0	438	86	74	1312	238	15
90	Billett, M. F., Garnett, M. H., and Harvey, F. (2007). UK peatland streams release old carbon dioxide to the atmosphere and young dissolved organic carbon to rivers. Geophysical Research Letters, 34(23): L23401.	https://doi.org/10.1029/2007GL031797	C6	2006-02-14	2006	Peatland Stream	Migneint	CO2	-17.6	0.1	permil				SUERC	9964	1.0119	0.0044	1 sd	5.06863	8.74059	permil	modern		4.4	52.9833	-3.833	United Kingdom	N	1.06192	0.952895	Stream	Chamber evasion linked to zeolite molecular sieve		4.9	B	A		1	small	3.9	0.144	0	438	86	74	1312	238	15
91	Billett, M. F., Garnett, M. H., and Harvey, F. (2007). UK peatland streams release old carbon dioxide to the atmosphere and young dissolved organic carbon to rivers. Geophysical Research Letters, 34(23): L23401.	https://doi.org/10.1029/2007GL031797	C6	2006-05-09	2006	Peatland Stream	Migneint	CO2	-17.6	0.1	permil				SUERC	11222	0.9934	0.0043	1 sd	-13.3065	8.54194	permil	54	35	4.96	52.9833	-3.833	United Kingdom	N	1.06192	0.935474	Stream	Chamber evasion linked to zeolite molecular sieve		10.4	B	A		1	small	3.9	0.144	0	438	86	74	1312	238	15
92	Billett, M. F., Garnett, M. H., and Harvey, F. (2007). UK peatland streams release old carbon dioxide to the atmosphere and young dissolved organic carbon to rivers. Geophysical Research Letters, 34(23): L23401.	https://doi.org/10.1029/2007GL031797	C9	2005-08-26	2005	Peatland Stream	Migneint	CO2	-17.7	0.1	permil				SUERC	7824	1.0187	0.0032	1 sd	11.9451	6.35756	permil	modern		5.02	52.9833	-3.833	United Kingdom	N	1.06516	0.956386	Stream	Chamber evasion linked to zeolite molecular sieve		11.3	B	A	2.69	2.69	small	3.9	0.144	0	438	86	74	1312	238	15
93	Billett, M. F., Garnett, M. H., and Harvey, F. (2007). UK peatland streams release old carbon dioxide to the atmosphere and young dissolved organic carbon to rivers. Geophysical Research Letters, 34(23): L23401.	https://doi.org/10.1029/2007GL031797	C9	2005-10-26	2005	Peatland Stream	Migneint	CO2	-17.6	0.1	permil				SUERC	8512	1.0195	0.0031	1 sd	12.7398	6.15889	permil	modern		4.83	52.9833	-3.833	United Kingdom	N	1.06516	0.957137	Stream	Chamber evasion linked to zeolite molecular sieve		9.6	B	A	2.69	2.69	small	3.9	0.144	0	438	86	74	1312	238	15
94	Billett, M. F., Garnett, M. H., and Harvey, F. (2007). UK peatland streams release old carbon dioxide to the atmosphere and young dissolved organic carbon to rivers. Geophysical Research Letters, 34(23): L23401.	https://doi.org/10.1029/2007GL031797	C9	2006-02-14	2006	Peatland Stream	Migneint	CO2	-15.5	0.1	permil				SUERC	9965	1.0294	0.0045	1 sd	22.4505	8.93924	permil	modern		4.32	52.9833	-3.833	United Kingdom	N	1.06192	0.969375	Stream	Chamber evasion linked to zeolite molecular sieve		5	B	A	2.69	2.69	small	3.9	0.144	0	438	86	74	1312	238	15
95	Billett, M. F., Garnett, M. H., and Harvey, F. (2007). UK peatland streams release old carbon dioxide to the atmosphere and young dissolved organic carbon to rivers. Geophysical Research Letters, 34(23): L23401.	https://doi.org/10.1029/2007GL031797	C9	2006-05-09	2006	Peatland Stream	Migneint	CO2	-17	0.1	permil				SUERC	11223	1.0052	0.0044	1 sd	-1.58613	8.74059	permil	modern		4.68	52.9833	-3.833	United Kingdom	N	1.06192	0.946586	Stream	Chamber evasion linked to zeolite molecular sieve		9.8	B	A	2.69	2.69	small	3.9	0.144	0	438	86	74	1312	238	15
96	Billett, M., Garnett, M. and Leith, F., (2020). An assessment of chamber 14C methodologies for sampling aquatic CO2 evasion. Ecohydrology, 13(2).	https://doi.org/10.1002/eco.2191	A10	2013-06-26	2013	peatland stream	Black Burn	CO2	-22.3	0.1	permil				SUERC	50490	0.8475	0.0037	1 sd	-158.934	7.34382	permil	1329	35	6.95	55.7933	-3.24472	United Kingdom	N	1.03011	0.822725	Stream	Constant CO2		10.3	B	A	3.4	3.4	small	6.4	0.139	0	267	14	75	925	158	18
97	Billett, M., Garnett, M. and Leith, F., (2020). An assessment of chamber 14C methodologies for sampling aquatic CO2 evasion. Ecohydrology, 13(2).	https://doi.org/10.1002/eco.2191	A10	2013-06-27	2013	peatland stream	Black Burn	CO2	-22.8	0.1	permil				SUERC	50499	0.8495	0.0037	1 sd	-156.949	7.34382	permil	1310	35	7.06	55.7933	-3.24472	United Kingdom	N	1.03011	0.824667	Stream	Constant CO2		10.1	B	A	3.4	3.4	small	6.4	0.139	0	267	14	75	925	158	18
98	Billett, M., Garnett, M. and Leith, F., (2020). An assessment of chamber 14C methodologies for sampling aquatic CO2 evasion. Ecohydrology, 13(2).	https://doi.org/10.1002/eco.2191	A10	2013-06-26	2013	peatland stream	Black Burn	CO2	-22.4	0.1	permil				SUERC	50491	0.8515	0.0039	1 sd	-154.964	7.74078	permil	1292	37	6.95	55.7933	-3.24472	United Kingdom	N	1.03011	0.826608	Stream	Conventional scrub		10.3	B	A	3.4	3.4	small	6.4	0.139	0	267	14	75	925	158	18
99	Billett, M., Garnett, M. and Leith, F., (2020). An assessment of chamber 14C methodologies for sampling aquatic CO2 evasion. Ecohydrology, 13(2).	https://doi.org/10.1002/eco.2191	A10	2013-06-27	2013	peatland stream	Black Burn	CO2	-22.1	0.1	permil				SUERC	50494	0.8498	0.0039	1 sd	-156.651	7.74078	permil	1307	37	7.06	55.7933	-3.24472	United Kingdom	N	1.03011	0.824958	Stream	Conventional scrub		10.1	B	A	3.4	3.4	small	6.4	0.139	0	267	14	75	925	158	18
100	Billett, M., Garnett, M. and Leith, F., (2020). An assessment of chamber 14C methodologies for sampling aquatic CO2 evasion. Ecohydrology, 13(2).	https://doi.org/10.1002/eco.2191	A10	2013-06-27	2013	peatland stream	Black Burn	CO2	-22.7	0.1	permil				SUERC	50500	0.8532	0.0037	1 sd	-153.277	7.34382	permil	1276	35	7.06	55.7933	-3.24472	United Kingdom	N	1.03011	0.828259	Stream	Conventional scrub		10.1	B	A	3.4	3.4	small	6.4	0.139	0	267	14	75	925	158	18
101	Billett, M., Garnett, M. and Leith, F., (2020). An assessment of chamber 14C methodologies for sampling aquatic CO2 evasion. Ecohydrology, 13(2).	https://doi.org/10.1002/eco.2191	A10	2013-06-27	2013	peatland stream	Black Burn	CO2	-22.5	0.1	permil				SUERC	50501	0.852	0.0039	1 sd	-154.468	7.74078	permil	1286	37	7.06	55.7933	-3.24472	United Kingdom	N	1.03011	0.827094	Stream	Conventional scrub		10.1	B	A	3.4	3.4	small	6.4	0.139	0	267	14	75	925	158	18
102	Billett, M., Garnett, M. and Leith, F., (2020). An assessment of chamber 14C methodologies for sampling aquatic CO2 evasion. Ecohydrology, 13(2).	https://doi.org/10.1002/eco.2191	A10	2013-06-26	2013	peatland stream	Black Burn	CO2	-20.7	0.1	permil				SUERC	50497	0.8671	0.0038	1 sd	-139.483	7.5423	permil	1146	35	6.95	55.7933	-3.24472	United Kingdom	N	1.03011	0.841752	Stream	Conventional no scrub 1		10.3	B	A	3.4	3.4	small	6.4	0.139	0	267	14	75	925	158	18
103	Billett, M., Garnett, M. and Leith, F., (2020). An assessment of chamber 14C methodologies for sampling aquatic CO2 evasion. Ecohydrology, 13(2).	https://doi.org/10.1002/eco.2191	A10	2013-06-26	2013	peatland stream	Black Burn	CO2	-21.4	0.1	permil				SUERC	50498	0.8597	0.0037	1 sd	-146.827	7.34382	permil	1214	35	6.95	55.7933	-3.24472	United Kingdom	N	1.03011	0.834569	Stream	Conventional no scrub 2		10.3	B	A	3.4	3.4	small	6.4	0.139	0	267	14	75	925	158	18
104	Billett, M., Garnett, M. and Leith, F., (2020). An assessment of chamber 14C methodologies for sampling aquatic CO2 evasion. Ecohydrology, 13(2).	https://doi.org/10.1002/eco.2191	A10	2013-06-27	2013	peatland stream	Black Burn	CO2	-21.3	0.1	permil				SUERC	50508	0.8646	0.004	1 sd	-141.964	7.93927	permil	1169	37	7.06	55.7933	-3.24472	United Kingdom	N	1.03011	0.839326	Stream	Conventional no scrub 1		10.1	B	A	3.4	3.4	small	6.4	0.139	0	267	14	75	925	158	18
105	Billett, M., Garnett, M. and Leith, F., (2020). An assessment of chamber 14C methodologies for sampling aquatic CO2 evasion. Ecohydrology, 13(2).	https://doi.org/10.1002/eco.2191	A10	2013-06-27	2013	peatland stream	Black Burn	CO2	-22	0.1	permil				SUERC	50509	0.8548	0.0039	1 sd	-151.689	7.74078	permil	1260	37	7.06	55.7933	-3.24472	United Kingdom	N	1.03011	0.829812	Stream	Conventional no scrub 2		10.1	B	A	3.4	3.4	small	6.4	0.139	0	267	14	75	925	158	18
106	Billett, M., Garnett, M. and Leith, F., (2020). An assessment of chamber 14C methodologies for sampling aquatic CO2 evasion. Ecohydrology, 13(2).	https://doi.org/10.1002/eco.2191	A10	2013-06-27	2013	peatland stream	Black Burn	CO2	-22.1	0.1	permil				SUERC	50504	0.8502	0.0037	1 sd	-156.254	7.34382	permil	1304	35	7.06	55.7933	-3.24472	United Kingdom	N	1.03011	0.825346	Stream	Equilibrium (2.5 hr)		10.1	B	A	3.4	3.4	small	6.4	0.139	0	267	14	75	925	158	18
107	Billett, M., Garnett, M. and Leith, F., (2020). An assessment of chamber 14C methodologies for sampling aquatic CO2 evasion. Ecohydrology, 13(2).	https://doi.org/10.1002/eco.2191	A10	2013-06-27	2013	peatland stream	Black Burn	CO2	-21.9	0.1	permil				SUERC	50505	0.8528	0.0037	1 sd	-153.674	7.34382	permil	1279	35	7.06	55.7933	-3.24472	United Kingdom	N	1.03011	0.82787	Stream	Equilibrium (2.5 hr)		10.1	B	A	3.4	3.4	small	6.4	0.139	0	267	14	75	925	158	18
108	Billett, M., Garnett, M. and Leith, F., (2020). An assessment of chamber 14C methodologies for sampling aquatic CO2 evasion. Ecohydrology, 13(2).	https://doi.org/10.1002/eco.2191	A10	2013-06-26	2013	peatland stream	Black Burn	CO2	-21	0.1	permil				SUERC	50496	0.8438	0.0039	1 sd	-162.606	7.74078	permil	1364	37	6.95	55.7933	-3.24472	United Kingdom	N	1.03011	0.819134	Stream	Equilibrium (4.5 hr)		10.3	B	A	3.4	3.4	small	6.4	0.139	0	267	14	75	925	158	18
109	Billett, M., Garnett, M. and Leith, F., (2020). An assessment of chamber 14C methodologies for sampling aquatic CO2 evasion. Ecohydrology, 13(2).	https://doi.org/10.1002/eco.2191	A10	2013-06-26	2013	peatland stream	Black Burn	CO2	-21.1	0.1	permil				SUERC	50495	0.8493	0.0039	1 sd	-157.148	7.74078	permil	1312	37	6.95	55.7933	-3.24472	United Kingdom	N	1.03011	0.824473	Stream	Equilibrium (4.5 hr)		10.3	B	A	3.4	3.4	small	6.4	0.139	0	267	14	75	925	158	18
110	Billett, M., Garnett, M. and Leith, F., (2020). An assessment of chamber 14C methodologies for sampling aquatic CO2 evasion. Ecohydrology, 13(2).	https://doi.org/10.1002/eco.2191	A10	2013-06-27	2013	peatland stream	Black Burn	CO2	-21.6	0.1	permil				SUERC	50506	0.8502	0.0037	1 sd	-156.254	7.34382	permil	1303	35	7.06	55.7933	-3.24472	United Kingdom	N	1.03011	0.825346	Stream	Equilibrium (17 hr)		10.1	B	A	3.4	3.4	small	6.4	0.139	0	267	14	75	925	158	18
111	Billett, M., Garnett, M. and Leith, F., (2020). An assessment of chamber 14C methodologies for sampling aquatic CO2 evasion. Ecohydrology, 13(2).	https://doi.org/10.1002/eco.2191	A10	2013-06-27	2013	peatland stream	Black Burn	CO2	-21.5	0.1	permil				SUERC	50507	0.8481	0.0039	1 sd	-158.339	7.74078	permil	1324	37	7.06	55.7933	-3.24472	United Kingdom	N	1.03011	0.823308	Stream	Equilibrium (17 hr)		10.1	B	A	3.4	3.4	small	6.4	0.139	0	267	14	75	925	158	18
112	Billett, M.F., Garnett, M.H., Dinsmore, K.J. et al. (2012) Age and source of different forms of carbon released from boreal peatland streams during spring snowmelt in E. Finland. Biogeochemistry 111, 273–286.	https://doi.org/10.1007/s10533-011-9645-4	Välipuro	2008-04-09	2008	Peatland stream	Välipuro	CO2	-28.2	0.1	permil				SUERC	19512	1.0802	0.0049	1 sd	72.648	9.73149	permil	modern		4.25	63.8667	28.65	Finland	N	1.05449	1.02438	River	Evasion chamber and molecular sieve			B	A	0.86	0.86	small	55.2	0.634	9	191	70	13	607	124	58
113	Billett, M.F., Garnett, M.H., Dinsmore, K.J. et al. (2012) Age and source of different forms of carbon released from boreal peatland streams during spring snowmelt in E. Finland. Biogeochemistry 111, 273–286.	https://doi.org/10.1007/s10533-011-9645-4	Välipuro	2008-04-14	2008	Peatland stream	Välipuro	CO2	-31.5	0.1	permil				SUERC	19508	1.0756	0.0049	1 sd	68.0802	9.73149	permil	modern		4.25	63.8667	28.65	Finland	N	1.05449	1.02002	River	Evasion chamber and molecular sieve			B	A	0.86	0.86	small	55.2	0.634	9	191	70	13	607	124	58
114	Billett, M.F., Garnett, M.H., Dinsmore, K.J. et al. (2012) Age and source of different forms of carbon released from boreal peatland streams during spring snowmelt in E. Finland. Biogeochemistry 111, 273–286.	https://doi.org/10.1007/s10533-011-9645-4	Välipuro	2008-04-29	2008	Peatland stream	Välipuro	CO2	-26	0.1	permil				SUERC	19525	1.0896	0.005	1 sd	81.9823	9.93009	permil	modern		4.25	63.8667	28.65	Finland	N	1.05449	1.03329	River	Evasion chamber and molecular sieve			B	A	0.86	0.86	small	55.2	0.634	9	191	70	13	607	124	58
115	Billett, M.F., Garnett, M.H., Dinsmore, K.J. et al. (2012) Age and source of different forms of carbon released from boreal peatland streams during spring snowmelt in E. Finland. Biogeochemistry 111, 273–286.	https://doi.org/10.1007/s10533-011-9645-4	Välipuro	2008-05-03	2008	Peatland stream	Välipuro	CO2	-26.9	0.1	permil				SUERC	19507	1.1048	0.0048	1 sd	97.076	9.53288	permil	modern		4.25	63.8667	28.65	Finland	N	1.05449	1.04771	River	Evasion chamber and molecular sieve			B	A	0.86	0.86	small	55.2	0.634	9	191	70	13	607	124	58
116	Billett, M.F., Garnett, M.H., Dinsmore, K.J. et al. (2012) Age and source of different forms of carbon released from boreal peatland streams during spring snowmelt in E. Finland. Biogeochemistry 111, 273–286.	https://doi.org/10.1007/s10533-011-9645-4	Välipuro	2008-05-05	2008	Peatland stream	Välipuro	CO2	-28.4	0.1	permil				SUERC	19506	1.1193	0.0051	1 sd	111.475	10.1287	permil	modern		4.25	63.8667	28.65	Finland	N	1.05449	1.06146	River	Evasion chamber and molecular sieve			B	A	0.86	0.86	small	55.2	0.634	9	191	70	13	607	124	58
117	Billett, M.F., Garnett, M.H., Dinsmore, K.J. et al. (2012) Age and source of different forms of carbon released from boreal peatland streams during spring snowmelt in E. Finland. Biogeochemistry 111, 273–286.	https://doi.org/10.1007/s10533-011-9645-4	Välipuro	2008-05-13	2008	Peatland stream	Välipuro	CO2	-24.6	0.1	permil				SUERC	19522	1.0789	0.005	1 sd	71.3571	9.93009	permil	modern		4.25	63.8667	28.65	Finland	N	1.05449	1.02315	River	Evasion chamber and molecular sieve			B	A	0.86	0.86	small	55.2	0.634	9	191	70	13	607	124	58
118	Billett, M.F., Garnett, M.H., Dinsmore, K.J. et al. (2012) Age and source of different forms of carbon released from boreal peatland streams during spring snowmelt in E. Finland. Biogeochemistry 111, 273–286.	https://doi.org/10.1007/s10533-011-9645-4	Välipuro	2008-05-22	2008	Peatland stream	Välipuro	CO2	-25.3	0.1	permil				SUERC	19524	1.0691	0.0046	1 sd	61.6256	9.13568	permil	modern		4.25	63.8667	28.65	Finland	N	1.05449	1.01385	River	Evasion chamber and molecular sieve			B	A	0.86	0.86	small	55.2	0.634	9	191	70	13	607	124	58
119	Billett, M.F., Garnett, M.H., Dinsmore, K.J. et al. (2012) Age and source of different forms of carbon released from boreal peatland streams during spring snowmelt in E. Finland. Biogeochemistry 111, 273–286.	https://doi.org/10.1007/s10533-011-9645-4	Välipuro	2008-05-31	2008	Peatland stream	Välipuro	CO2	-26.3	0.1	permil				SUERC	19513	1.0588	0.0049	1 sd	51.3976	9.73149	permil	modern		4.25	63.8667	28.65	Finland	N	1.05449	1.00409	River	Evasion chamber and molecular sieve			B	A	0.86	0.86	small	55.2	0.634	9	191	70	13	607	124	58
120	Billett, M.F., Garnett, M.H., Dinsmore, K.J. et al. (2012) Age and source of different forms of carbon released from boreal peatland streams during spring snowmelt in E. Finland. Biogeochemistry 111, 273–286.	https://doi.org/10.1007/s10533-011-9645-4	Suopuro	2008-04-09	2008	Peatland stream	Suopuro	CO2	-23.2	0.1	permil				SUERC	19519	1.0681	0.0049	1 sd	60.6326	9.73149	permil	modern		4.13	63.8667	28.65	Finland	N	1.05449	1.01291	River	Evasion chamber and molecular sieve			B	A	1.13	1.13	small	55.2	0.634	9	191	70	13	607	124	58
121	Billett, M.F., Garnett, M.H., Dinsmore, K.J. et al. (2012) Age and source of different forms of carbon released from boreal peatland streams during spring snowmelt in E. Finland. Biogeochemistry 111, 273–286.	https://doi.org/10.1007/s10533-011-9645-4	Suopuro	2008-04-14	2008	Peatland stream	Suopuro	CO2	-27.1	0.1	permil				SUERC	19509	1.0833	0.0046	1 sd	75.7263	9.13568	permil	modern		4.13	63.8667	28.65	Finland	N	1.05449	1.02732	River	Evasion chamber and molecular sieve			B	A	1.13	1.13	small	55.2	0.634	9	191	70	13	607	124	58
122	Billett, M.F., Garnett, M.H., Dinsmore, K.J. et al. (2012) Age and source of different forms of carbon released from boreal peatland streams during spring snowmelt in E. Finland. Biogeochemistry 111, 273–286.	https://doi.org/10.1007/s10533-011-9645-4	Suopuro	2008-05-03	2008	Peatland stream	Suopuro	CO2	-23	0.1	permil				SUERC	19514	1.0661	0.0046	1 sd	58.6466	9.13568	permil	modern		4.13	63.8667	28.65	Finland	N	1.05449	1.01101	River	Evasion chamber and molecular sieve			B	A	1.13	1.13	small	55.2	0.634	9	191	70	13	607	124	58
123	Billett, M.F., Garnett, M.H., Dinsmore, K.J. et al. (2012) Age and source of different forms of carbon released from boreal peatland streams during spring snowmelt in E. Finland. Biogeochemistry 111, 273–286.	https://doi.org/10.1007/s10533-011-9645-4	Suopuro	2008-05-05	2008	Peatland stream	Suopuro	CO2	-25	0.1	permil				SUERC	19517	1.0902	0.005	1 sd	82.5781	9.93009	permil	modern		4.13	63.8667	28.65	Finland	N	1.05449	1.03386	River	Evasion chamber and molecular sieve			B	A	1.13	1.13	small	55.2	0.634	9	191	70	13	607	124	58
124	Billett, M.F., Garnett, M.H., Dinsmore, K.J. et al. (2012) Age and source of different forms of carbon released from boreal peatland streams during spring snowmelt in E. Finland. Biogeochemistry 111, 273–286.	https://doi.org/10.1007/s10533-011-9645-4	Suopuro	2008-05-13	2008	Peatland stream	Suopuro	CO2	-22.7	0.1	permil				SUERC	19516	1.0682	0.0046	1 sd	60.7319	9.13568	permil	modern		4.13	63.8667	28.65	Finland	N	1.05449	1.013	River	Evasion chamber and molecular sieve			B	A	1.13	1.13	small	55.2	0.634	9	191	70	13	607	124	58
125	Billett, M.F., Garnett, M.H., Dinsmore, K.J. et al. (2012) Age and source of different forms of carbon released from boreal peatland streams during spring snowmelt in E. Finland. Biogeochemistry 111, 273–286.	https://doi.org/10.1007/s10533-011-9645-4	Suopuro	2008-05-22	2008	Peatland stream	Suopuro	CO2	-24.1	0.1	permil				SUERC	19518	1.0468	0.0048	1 sd	39.4815	9.53288	permil	modern		4.13	63.8667	28.65	Finland	N	1.05449	0.992707	River	Evasion chamber and molecular sieve			B	A	1.13	1.13	small	55.2	0.634	9	191	70	13	607	124	58
126	Billett, M.F., Garnett, M.H., Dinsmore, K.J. et al. (2012) Age and source of different forms of carbon released from boreal peatland streams during spring snowmelt in E. Finland. Biogeochemistry 111, 273–286.	https://doi.org/10.1007/s10533-011-9645-4	Suopuro	2008-05-31	2008	Peatland stream	Suopuro	CO2	-23.4	0.1	permil				SUERC	19515	1.0502	0.0048	1 sd	42.8577	9.53288	permil	modern		4.13	63.8667	28.65	Finland	N	1.05449	0.995931	River	Evasion chamber and molecular sieve			B	A	1.13	1.13	small	55.2	0.634	9	191	70	13	607	124	58
127	Blattmann, T.M., Wang, SL., Lupker, M. et al. (2019). Sulphuric acid-mediated weathering on Taiwan buffers geological atmospheric carbon sinks. Sci Rep 9, 2945.	https://doi.org/10.1038/s41598-019-39272-5	2017FebZR1	2017-02-18	2017	River	Zhuokou River	DIC									0.443991	0.00649965	fraction modern	-559.593	12.8944	permil	6522.4	117.5		22.8768	120.65	Taiwan	N	1.01569	0.43713	River	Water samples filtered and added to posioned exetainers			A	A		378	large	373.2	15.367	0	1403	276	166	3260	300	0
128	Blattmann, T.M., Wang, SL., Lupker, M. et al. (2019). Sulphuric acid-mediated weathering on Taiwan buffers geological atmospheric carbon sinks. Sci Rep 9, 2945.	https://doi.org/10.1038/s41598-019-39272-5	2017FebGR1	2017-02-24	2017	River	Gaoping River (main stem)	DIC									0.712525	0.00792608	fraction modern	-293.227	15.7242	permil	2722.71	89.5		22.7729	120.451	Taiwan	N	1.01569	0.701515	River	Water samples filtered and added to posioned exetainers			A	A		800	large	797.5	42.432	0	874	172	192	2943	253	0
129	Blattmann, T.M., Wang, SL., Lupker, M. et al. (2019). Sulphuric acid-mediated weathering on Taiwan buffers geological atmospheric carbon sinks. Sci Rep 9, 2945.	https://doi.org/10.1038/s41598-019-39272-5	2017FebGR2	2017-02-24	2017	River	Gaoping River (main stem)	DIC									0.704518	0.00816923	fraction modern	-301.169	16.2066	permil	2813.49	93		22.7729	120.451	Taiwan	N	1.01569	0.693631	River	Water samples filtered and added to posioned exetainers			A	A		800	large	797.5	42.432	0	874	172	192	2943	253	0
130	Blattmann, T.M., Wang, SL., Lupker, M. et al. (2019). Sulphuric acid-mediated weathering on Taiwan buffers geological atmospheric carbon sinks. Sci Rep 9, 2945.	https://doi.org/10.1038/s41598-019-39272-5	2017FebSDM	2017-02-24	2017	River	Ailiao River	DIC									0.428728	0.00634319	fraction modern	-574.732	12.584	permil	6803.4	119		22.712	120.646	Taiwan	N	1.01569	0.422104	River	Water samples filtered and added to posioned exetainers			A	A		500	large	419.1	14.531	0	1242	259	176	3576	319	0
131	Blattmann, T.M., Wang, SL., Lupker, M. et al. (2019). Sulphuric acid-mediated weathering on Taiwan buffers geological atmospheric carbon sinks. Sci Rep 9, 2945.	https://doi.org/10.1038/s41598-019-39272-5	2017FebLR1	2017-02-25	2017	River	Laonong River	DIC									0.495573	0.00651637	fraction modern	-508.427	12.9275	permil	5639.49	105.5		22.8923	120.638	Taiwan	N	1.01569	0.487915	River	Water samples filtered and added to posioned exetainers			A	A		1000	large	953.7	58.232	0	1672	262	150	3096	306	0
132	Blattmann, T.M., Wang, SL., Lupker, M. et al. (2019). Sulphuric acid-mediated weathering on Taiwan buffers geological atmospheric carbon sinks. Sci Rep 9, 2945.	https://doi.org/10.1038/s41598-019-39272-5	2017FebLR2	2017-02-25	2017	River	Laonong River	DIC									0.495549	0.00679132	fraction modern	-508.451	13.473	permil	5639.88	110		22.8923	120.638	Taiwan	N	1.01569	0.487892	River	Water samples filtered and added to posioned exetainers			A	A		1000	large	953.7	58.232	0	1672	262	150	3096	306	0
133	Blattmann, T.M., Wang, SL., Lupker, M. et al. (2019). Sulphuric acid-mediated weathering on Taiwan buffers geological atmospheric carbon sinks. Sci Rep 9, 2945.	https://doi.org/10.1038/s41598-019-39272-5	2017FebZR2	2017-02-25	2017	River	Zhuokou River	DIC									0.427617	0.0062094	fraction modern	-575.834	12.3186	permil	6824.25	116.5		22.8768	120.65	Taiwan	N	1.01569	0.42101	River	Water samples filtered and added to posioned exetainers			A	A		378	large	373.2	15.367	0	1403	276	166	3260	300	0
134	Blattmann, T.M., Wang, SL., Lupker, M. et al. (2019). Sulphuric acid-mediated weathering on Taiwan buffers geological atmospheric carbon sinks. Sci Rep 9, 2945.	https://doi.org/10.1038/s41598-019-39272-5	2017JuneSDM	2017-06-29	2017	River	Ailiao River	DIC	-5.233	0.070666	permil						0.530073	0.00590966	fraction modern	-474.206	11.7239	permil	5098.87	89.5	7.8	22.712	120.646	Taiwan	N	1.01569	0.521882	River	Water samples filtered and added to posioned exetainers			A	A		500	large	419.1	14.531	0	1242	259	176	3576	319	0
135	Blattmann, T.M., Wang, SL., Lupker, M. et al. (2019). Sulphuric acid-mediated weathering on Taiwan buffers geological atmospheric carbon sinks. Sci Rep 9, 2945.	https://doi.org/10.1038/s41598-019-39272-5	2017JuneLR	2017-06-29	2017	River	Laonong River	DIC	-4.87975	0.070666	permil						0.525508	0.00570348	fraction modern	-478.734	11.3149	permil	5168.35	87	7.8	22.8923	120.638	Taiwan	N	1.01569	0.517388	River	Water samples filtered and added to posioned exetainers			A	A		1000	large	953.7	58.232	0	1672	262	150	3096	306	0
136	Blattmann, T.M., Wang, SL., Lupker, M. et al. (2019). Sulphuric acid-mediated weathering on Taiwan buffers geological atmospheric carbon sinks. Sci Rep 9, 2945.	https://doi.org/10.1038/s41598-019-39272-5	2017JuneAR	2017-06-29	2017	River	Ailiao River	DIC	-7.5855	0.070666	permil						0.501596	0.00591004	fraction modern	-502.452	11.7247	permil	5542.44	94.5	7.6	22.7831	120.546	Taiwan	N	1.01569	0.493846	River	Water samples filtered and added to posioned exetainers			A	A		642	large	641.3	21.855	0	981	219	190	3409	294	0
137	Blattmann, T.M., Wang, SL., Lupker, M. et al. (2019). Sulphuric acid-mediated weathering on Taiwan buffers geological atmospheric carbon sinks. Sci Rep 9, 2945.	https://doi.org/10.1038/s41598-019-39272-5	2017June181	2017-06-29	2017	River	Laonong River	DIC	-5.30925	0.070666	permil						0.522967	0.00554532	fraction modern	-481.254	11.0011	permil	5207.28	85	7.8	22.8412	120.573	Taiwan	N	1.01569	0.514886	River	Water samples filtered and added to posioned exetainers			A	A		1372	large	1364.8	73.431	0	1556	260	156	3135	302	0
138	Blattmann, T.M., Wang, SL., Lupker, M. et al. (2019). Sulphuric acid-mediated weathering on Taiwan buffers geological atmospheric carbon sinks. Sci Rep 9, 2945.	https://doi.org/10.1038/s41598-019-39272-5	2017OctLR	2017-10-15	2017	River	Laonong River	DIC	-5.0315	0.070666	permil						0.523404	0.00567621	fraction modern	-480.821	11.2608	permil	5200.59	87	7.9	22.8923	120.638	Taiwan	N	1.01569	0.515316	River	Water samples filtered and added to posioned exetainers			A	A		1000	large	953.7	58.232	0	1672	262	150	3096	306	0
139	Blattmann, T.M., Wang, SL., Lupker, M. et al. (2019). Sulphuric acid-mediated weathering on Taiwan buffers geological atmospheric carbon sinks. Sci Rep 9, 2945.	https://doi.org/10.1038/s41598-019-39272-5	2017Oct181	2017-10-15	2017	River	Laonong River	DIC	-4.89775	0.070666	permil						0.588375	0.00625541	fraction modern	-416.375	12.4098	permil	4260.63	85.5	7.6	22.8412	120.573	Taiwan	N	1.01569	0.579283	River	Water samples filtered and added to posioned exetainers			A	A		1372	large	1364.8	73.431	0	1556	260	156	3135	302	0
140	Blattmann, T.M., Wang, SL., Lupker, M. et al. (2019). Sulphuric acid-mediated weathering on Taiwan buffers geological atmospheric carbon sinks. Sci Rep 9, 2945.	https://doi.org/10.1038/s41598-019-39272-5	2017OctAR	2017-10-15	2017	River	Ailiao River	DIC	-6.5915	0.070666	permil						0.577902	0.00601247	fraction modern	-426.763	11.9279	permil	4404.9	83.5	8	22.7831	120.546	Taiwan	N	1.01569	0.568972	River	Water samples filtered and added to posioned exetainers			A	A		642	large	641.3	21.855	0	981	219	190	3409	294	0
141	Blattmann, T.M., Wang, SL., Lupker, M. et al. (2019). Sulphuric acid-mediated weathering on Taiwan buffers geological atmospheric carbon sinks. Sci Rep 9, 2945.	https://doi.org/10.1038/s41598-019-39272-5	2017OctSDM	2017-10-15	2017	River	Ailiao River	DIC	-6.738	0.070666	permil						0.5635	0.00600955	fraction modern	-441.116	11.9206	permil	4607.63	85.5	7.7	22.712	120.646	Taiwan	N	1.01569	0.554793	River	Water samples filtered and added to posioned exetainers			A	A		500	large	419.1	14.531	0	1242	259	176	3576	319	0
142	Blattmann, T.M., Wang, SL., Lupker, M. et al. (2019). Sulphuric acid-mediated weathering on Taiwan buffers geological atmospheric carbon sinks. Sci Rep 9, 2945.	https://doi.org/10.1038/s41598-019-39272-5	2018FebLR	2018-02-24	2018	River	Laonong River	DIC	-3.63575	0.0649653	permil						0.524139	0.00534346	fraction modern	-480.155	10.5994	permil	5189.31	82	8.1	22.8923	120.638	Taiwan	N	1.01328	0.51727	River	Water samples filtered and added to posioned exetainers			A	A		1000	large	953.7	58.232	0	1672	262	150	3096	306	0
143	Blattmann, T.M., Wang, SL., Lupker, M. et al. (2019). Sulphuric acid-mediated weathering on Taiwan buffers geological atmospheric carbon sinks. Sci Rep 9, 2945.	https://doi.org/10.1038/s41598-019-39272-5	2018FebAR	2018-02-24	2018	River	Ailiao River	DIC	-4.71275	0.0649653	permil						0.590159	0.00582949	fraction modern	-414.676	11.5635	permil	4236.31	79.5	8	22.7831	120.546	Taiwan	N	1.01328	0.582424	River	Water samples filtered and added to posioned exetainers			A	A		1000	large	641.3	21.855	0	981	219	190	3409	294	0
144	Blattmann, T.M., Wang, SL., Lupker, M. et al. (2019). Sulphuric acid-mediated weathering on Taiwan buffers geological atmospheric carbon sinks. Sci Rep 9, 2945.	https://doi.org/10.1038/s41598-019-39272-5	2018Feb181	2018-02-24	2018	River	Laonong River	DIC	-3.22725	0.0649653	permil						0.54929	0.00548055	fraction modern	-455.21	10.8713	permil	4812.81	80	8.1	22.8412	120.573	Taiwan	N	1.01328	0.542091	River	Water samples filtered and added to posioned exetainers			A	A		1372	large	1364.8	73.431	0	1556	260	156	3135	302	0
145	Blattmann, T.M., Wang, SL., Lupker, M. et al. (2019). Sulphuric acid-mediated weathering on Taiwan buffers geological atmospheric carbon sinks. Sci Rep 9, 2945.	https://doi.org/10.1038/s41598-019-39272-5	2018FebSDM	2018-02-24	2018	River	Ailiao River	DIC	-4.7385	0.0649653	permil						0.491411	0.00523503	fraction modern	-512.615	10.3843	permil	5707.24	85.5	8.1	22.712	120.646	Taiwan	N	1.01328	0.484971	River	Water samples filtered and added to posioned exetainers			A	A		500	large	419.1	14.531	0	1242	259	176	3576	319	0
146	Blattmann, T.M., Wang, SL., Lupker, M. et al. (2019). Sulphuric acid-mediated weathering on Taiwan buffers geological atmospheric carbon sinks. Sci Rep 9, 2945.	https://doi.org/10.1038/s41598-019-39272-5	2018FebLG	2018-02-24	2018	River	Gaoping River (main stem)	DIC	-6.8505	0.0649653	permil						0.68038	0.00624593	fraction modern	-325.193	12.3895	permil	3093.54	73.5	8.1	22.7729	120.451	Taiwan	N	1.01328	0.671463	River	Water samples filtered and added to posioned exetainers			A	A		800	large	797.5	42.432	0	874	172	192	2943	253	0
147	Bouillon, S., Abril, G., Borges, A. V., Dehairs, F., Govers, G., Hughes, H. J., Merckx, R., Meysman, F. J. R., Nyunja, J., Osburn, C., and Middelburg, J. J. (2009). Distribution, origin and cycling of carbon in the Tana River (Kenya): a dry season basin-scale survey from headwaters to the delta, Biogeosciences, 6, 2475-2493.	https://doi.org/10.5194/bg-6-2475-2009	19	2008-02-01	2008	River	Thuchi river	DIC	-6.6	0.1	permil						0.34441	0.00604224	fraction modern	-658	3	permil	8563	141	8.46	0.394972	37.6284	Kenya	N	1.05449	0.326613	River	Collected in Niskin bottle and transferred to glass headspace vial, poisioned and then headspace method.	14c Assumed uncertainity based on NOSAMS typical standard deviation for 2016	24.7	A	B		1000	large	293.9	3.249	0	1357	24	207	1222	64	0
148	Bouillon, S., Abril, G., Borges, A. V., Dehairs, F., Govers, G., Hughes, H. J., Merckx, R., Meysman, F. J. R., Nyunja, J., Osburn, C., and Middelburg, J. J. (2009). Distribution, origin and cycling of carbon in the Tana River (Kenya): a dry season basin-scale survey from headwaters to the delta, Biogeosciences, 6, 2475-2493.	https://doi.org/10.5194/bg-6-2475-2009	5	2008-02-01	2008	River	Sagana river	DIC	-7.8	0.1	permil						1.18629	0.00604224	fraction modern	178	3	permil	modern		7.76	0.787444	37.2689	Kenya	N	1.05449	1.12499	River	Collected in Niskin bottle and transferred to glass headspace vial, poisioned and then headspace method.	14c Assumed uncertainity based on NOSAMS typical standard deviation for 2016	24.3	A	B		500	large	539.4	0.332	0	1257	35	209	736	37	0
149	Bouillon, S., Abril, G., Borges, A. V., Dehairs, F., Govers, G., Hughes, H. J., Merckx, R., Meysman, F. J. R., Nyunja, J., Osburn, C., and Middelburg, J. J. (2009). Distribution, origin and cycling of carbon in the Tana River (Kenya): a dry season basin-scale survey from headwaters to the delta, Biogeosciences, 6, 2475-2493.	https://doi.org/10.5194/bg-6-2475-2009	6	2008-02-01	2008	River	Tana river	DIC	-8.9	0.1	permil						0.80765	0.00604224	fraction modern	-198	3	permil	1716	60	7.22	0.873806	37.5915	Kenya	N	1.05449	0.765915	River	Collected in Niskin bottle and transferred to glass headspace vial, poisioned and then headspace method.	14c Assumed uncertainity based on NOSAMS typical standard deviation for 2016	23.9	A	B		1000	large	67.2	0.073	0	1007	44	228	574	28	0
150	Bouillon, S., Abril, G., Borges, A. V., Dehairs, F., Govers, G., Hughes, H. J., Merckx, R., Meysman, F. J. R., Nyunja, J., Osburn, C., and Middelburg, J. J. (2009). Distribution, origin and cycling of carbon in the Tana River (Kenya): a dry season basin-scale survey from headwaters to the delta, Biogeosciences, 6, 2475-2493.	https://doi.org/10.5194/bg-6-2475-2009	14	2008-02-01	2008	River	Tana river	DIC	-9.2	0.1	permil						0.64048	0.00604224	fraction modern	-364	3	permil	3579	76	8.16	0.0776667	38.4147	Kenya	N	1.05449	0.607383	River	Collected in Niskin bottle and transferred to glass headspace vial, poisioned and then headspace method.	14c Assumed uncertainity based on NOSAMS typical standard deviation for 2016	25.8	A	B		50000	large	59.9	0.119	0	448	14	253	432	21	0
151	Bouillon, S., Abril, G., Borges, A. V., Dehairs, F., Govers, G., Hughes, H. J., Merckx, R., Meysman, F. J. R., Nyunja, J., Osburn, C., and Middelburg, J. J. (2009). Distribution, origin and cycling of carbon in the Tana River (Kenya): a dry season basin-scale survey from headwaters to the delta, Biogeosciences, 6, 2475-2493.	https://doi.org/10.5194/bg-6-2475-2009	23	2008-02-01	2008	River	Tana river	DIC	-8.6	0.1	permil						0.68579	0.00604224	fraction modern	-319	3	permil	3030	71	8.2	1.87589	40.1409	Kenya	N	1.05449	0.650352	River	Collected in Niskin bottle and transferred to glass headspace vial, poisioned and then headspace method.	14c Assumed uncertainity based on NOSAMS typical standard deviation for 2016	31.1	A	B		90000	large	348.4	0.127	0	414	4	268	349	17	0
152	Bouillon, S., Abril, G., Borges, A. V., Dehairs, F., Govers, G., Hughes, H. J., Merckx, R., Meysman, F. J. R., Nyunja, J., Osburn, C., and Middelburg, J. J. (2009). Distribution, origin and cycling of carbon in the Tana River (Kenya): a dry season basin-scale survey from headwaters to the delta, Biogeosciences, 6, 2475-2493.	https://doi.org/10.5194/bg-6-2475-2009	25	2008-02-01	2008	River	Tana river	DIC	-8.9	0.1	permil						0.45115	0.00604224	fraction modern	-552	3	permil	6394	107.5	7.82	2.40983	40.3518	Kenya	N	1.05449	0.427837	River	Collected in Niskin bottle and transferred to glass headspace vial, poisioned and then headspace method.	14c Assumed uncertainity based on NOSAMS typical standard deviation for 2016	31.2	A	B		100000	large	59.2	0.022	0	512	7	262	361	17	0
153	Cai, Y., You, C., Wu, S., Cai, W. and Guo, L., (2020). Seasonal variations in strontium and carbon isotope systematics in the Lower Mississippi River: Implications for chemical weathering. Chemical Geology, 553, p.119810.	https://doi.org/10.1016/j.chemgeo.2020.119810	Baton Rouge	2006-12-26	2006	River	Mississippi	DIC	-7.85	0.2	2 sd						0.949812	0.00472875	fraction modern	-56.6	9.39251	permil	415	20	7.91	30.438	-91.1926	USA	N	1.06192	0.894428	River	Filtered through 0.45um in situ, then acidifed and stored in amber botttles		9.4	A	A		2980000	large	3176546	21523.9	9	663	26	101	781	69	10
154	Cai, Y., You, C., Wu, S., Cai, W. and Guo, L., (2020). Seasonal variations in strontium and carbon isotope systematics in the Lower Mississippi River: Implications for chemical weathering. Chemical Geology, 553, p.119810.	https://doi.org/10.1016/j.chemgeo.2020.119810	Baton Rouge	2007-01-25	2007	River	Mississippi	DIC	-8.57	0.2	2 sd						0.956875	0.00595525	fraction modern	-49.7	11.8287	permil	355	25	7.75	30.438	-91.1926	USA	N	1.05779	0.904601	River	Filtered through 0.45um in situ, then acidifed and stored in amber botttles		9.9	A	A		2980000	large	3176546	21523.9	9	663	26	101	781	69	10
155	Cai, Y., You, C., Wu, S., Cai, W. and Guo, L., (2020). Seasonal variations in strontium and carbon isotope systematics in the Lower Mississippi River: Implications for chemical weathering. Chemical Geology, 553, p.119810.	https://doi.org/10.1016/j.chemgeo.2020.119810	Baton Rouge	2007-02-25	2007	River	Mississippi	DIC	-6.58	0.2	2 sd						0.955969	0.00595155	fraction modern	-50.6	11.8213	permil	360	25	7.92	30.438	-91.1926	USA	N	1.05779	0.903745	River	Filtered through 0.45um in situ, then acidifed and stored in amber botttles		7.5	A	A		2980000	large	3176546	21523.9	9	663	26	101	781	69	10
156	Cai, Y., You, C., Wu, S., Cai, W. and Guo, L., (2020). Seasonal variations in strontium and carbon isotope systematics in the Lower Mississippi River: Implications for chemical weathering. Chemical Geology, 553, p.119810.	https://doi.org/10.1016/j.chemgeo.2020.119810	Baton Rouge	2007-03-25	2007	River	Mississippi	DIC	-8.17	0.2	2 sd						0.963923	0.00479992	fraction modern	-42.7	9.53387	permil	295	20	7.63	30.438	-91.1926	USA	N	1.05779	0.911265	River	Filtered through 0.45um in situ, then acidifed and stored in amber botttles		13.3	A	A		2980000	large	3176546	21523.9	9	663	26	101	781	69	10
157	Cai, Y., You, C., Wu, S., Cai, W. and Guo, L., (2020). Seasonal variations in strontium and carbon isotope systematics in the Lower Mississippi River: Implications for chemical weathering. Chemical Geology, 553, p.119810.	https://doi.org/10.1016/j.chemgeo.2020.119810	Baton Rouge	2007-04-26	2007	River	Mississippi	DIC	-7.01	0.2	2 sd						0.97661	0.00607884	fraction modern	-30.1	12.0741	permil	190	25	7.74	30.438	-91.1926	USA	N	1.05779	0.923259	River	Filtered through 0.45um in situ, then acidifed and stored in amber botttles		16.6	A	A		2980000	large	3176546	21523.9	9	663	26	101	781	69	10
158	Cai, Y., You, C., Wu, S., Cai, W. and Guo, L., (2020). Seasonal variations in strontium and carbon isotope systematics in the Lower Mississippi River: Implications for chemical weathering. Chemical Geology, 553, p.119810.	https://doi.org/10.1016/j.chemgeo.2020.119810	Baton Rouge	2007-05-25	2007	River	Mississippi	DIC	-7.64	0.2	2 sd						0.972079	0.00605241	fraction modern	-34.6	12.0217	permil	225	25	7.76	30.438	-91.1926	USA	N	1.05779	0.918975	River	Filtered through 0.45um in situ, then acidifed and stored in amber botttles		24	A	A		2980000	large	3176546	21523.9	9	663	26	101	781	69	10
159	Cai, Y., You, C., Wu, S., Cai, W. and Guo, L., (2020). Seasonal variations in strontium and carbon isotope systematics in the Lower Mississippi River: Implications for chemical weathering. Chemical Geology, 553, p.119810.	https://doi.org/10.1016/j.chemgeo.2020.119810	Baton Rouge	2007-06-26	2007	River	Mississippi	DIC	-6.85	0.2	2 sd						0.961305	0.00598498	fraction modern	-45.3	11.8877	permil	315	25	8.03	30.438	-91.1926	USA	N	1.05779	0.90879	River	Filtered through 0.45um in situ, then acidifed and stored in amber botttles		28.1	A	A		2980000	large	3176546	21523.9	9	663	26	101	781	69	10
160	Cai, Y., You, C., Wu, S., Cai, W. and Guo, L., (2020). Seasonal variations in strontium and carbon isotope systematics in the Lower Mississippi River: Implications for chemical weathering. Chemical Geology, 553, p.119810.	https://doi.org/10.1016/j.chemgeo.2020.119810	Baton Rouge	2007-08-27	2007	River	Mississippi	DIC	-6.91	0.2	2 sd						0.982753	0.00489343	fraction modern	-24	9.71962	permil	140	20	8.04	30.438	-91.1926	USA	N	1.05779	0.929066	River	Filtered through 0.45um in situ, then acidifed and stored in amber botttles		32.4	A	A		2980000	large	3176546	21523.9	9	663	26	101	781	69	10
161	Cai, Y., You, C., Wu, S., Cai, W. and Guo, L., (2020). Seasonal variations in strontium and carbon isotope systematics in the Lower Mississippi River: Implications for chemical weathering. Chemical Geology, 553, p.119810.	https://doi.org/10.1016/j.chemgeo.2020.119810	Baton Rouge	2007-09-25	2007	River	Mississippi	DIC	-7.57	0.2	2 sd						0.985069	0.00613204	fraction modern	-21.7	12.1798	permil	120	25	7.89	30.438	-91.1926	USA	N	1.05779	0.931255	River	Filtered through 0.45um in situ, then acidifed and stored in amber botttles		27.4	A	A		2980000	large	3176546	21523.9	9	663	26	101	781	69	10
162	Cai, Y., You, C., Wu, S., Cai, W. and Guo, L., (2020). Seasonal variations in strontium and carbon isotope systematics in the Lower Mississippi River: Implications for chemical weathering. Chemical Geology, 553, p.119810.	https://doi.org/10.1016/j.chemgeo.2020.119810	Baton Rouge	2007-10-25	2007	River	Mississippi	DIC	-5.96	0.2	2 sd						1.03501			27.9			modern		8.43	30.438	-91.1926	USA	N	1.05779	0.97847	River	Filtered through 0.45um in situ, then acidifed and stored in amber botttles		21.2	A	A		2980000	large	3176546	21523.9	9	663	26	101	781	69	10
163	Cai, Y., You, C., Wu, S., Cai, W. and Guo, L., (2020). Seasonal variations in strontium and carbon isotope systematics in the Lower Mississippi River: Implications for chemical weathering. Chemical Geology, 553, p.119810.	https://doi.org/10.1016/j.chemgeo.2020.119810	Baton Rouge	2007-11-26	2007	River	Mississippi	DIC	-6.98	0.2	2 sd						1.01306			6.1			modern		8.17	30.438	-91.1926	USA	N	1.05779	0.957718	River	Filtered through 0.45um in situ, then acidifed and stored in amber botttles		13.8	A	A		2980000	large	3176546	21523.9	9	663	26	101	781	69	10
164	Cai, Y., You, C., Wu, S., Cai, W. and Guo, L., (2020). Seasonal variations in strontium and carbon isotope systematics in the Lower Mississippi River: Implications for chemical weathering. Chemical Geology, 553, p.119810.	https://doi.org/10.1016/j.chemgeo.2020.119810	Baton Rouge	2008-01-28	2008	River	Mississippi	DIC	-7.26	0.2	2 sd						0.949841	0.00591094	fraction modern	-56.8	11.7392	permil	415	25	7.67	30.438	-91.1926	USA	N	1.05449	0.900758	River	Filtered through 0.45um in situ, then acidifed and stored in amber botttles		6.3	A	A		2980000	large	3176546	21523.9	9	663	26	101	781	69	10
165	Campeau, A, Bishop, KH, Billett, MF, et al. (2017). Aquatic export of young dissolved and gaseous carbon from a pristine boreal fen: Implications for peat carbon stock stability. Glob Change Biol., 23: 5523- 5536.	https://doi.org/10.1111/gcb.13815	Headwater source	2015-08-08	2015	Stream	Degerö Stormyr	CO2							SUERC	64034	1.018	0.006	1 sd	10.0268	11.906	permil	modern		4.53	64.1833	19.55	Sweden	N	1.02348	0.994641	River	Headspace method		8.95	B	A	2.7	2.7	small	172.1	2.486	34	230	39	12	588	119	56
166	Campeau, A, Bishop, KH, Billett, MF, et al. (2017). Aquatic export of young dissolved and gaseous carbon from a pristine boreal fen: Implications for peat carbon stock stability. Glob Change Biol., 23: 5523- 5536.	https://doi.org/10.1111/gcb.13815	Headwater source	2015-05-07	2015	Stream	Degerö Stormyr	CO2	-16.3	0.1	permil				SUERC	61396	1.018	0.004	1 sd	10.0268	7.93735	permil	modern		4.55	64.1833	19.55	Sweden	N	1.02348	0.994641	River	Headspace method		4.73	B	A	2.7	2.7	small	172.1	2.486	34	230	39	12	588	119	56
167	Campeau, A, Bishop, KH, Billett, MF, et al. (2017). Aquatic export of young dissolved and gaseous carbon from a pristine boreal fen: Implications for peat carbon stock stability. Glob Change Biol., 23: 5523- 5536.	https://doi.org/10.1111/gcb.13815	Flume	2015-05-07	2015	Stream	Degerö Stormyr	CO2	-17.8	0.1	permil				SUERC	61397	1.015	0.004	1 sd	7.0503	7.93735	permil	modern		4.55	64.1833	19.55	Sweden	N	1.02348	0.99171	River	Headspace method		4.73	B	A	2.7	2.7	small	172.1	2.486	34	230	39	12	588	119	56
168	Campeau, A, Bishop, KH, Billett, MF, et al. (2017). Aquatic export of young dissolved and gaseous carbon from a pristine boreal fen: Implications for peat carbon stock stability. Glob Change Biol., 23: 5523- 5536.	https://doi.org/10.1111/gcb.13815	Headwater source	2015-10-14	2015	Stream	Degerö Stormyr	CO2	-7.9	0.1	permil				SUERC	64829	0.992	0.005	1 sd	-15.7696	9.92168	permil	62		4.6	64.1833	19.55	Sweden	N	1.02348	0.969238	River	Headspace method		6.945	B	A	2.7	2.7	small	172.1	2.486	34	230	39	12	588	119	56
169	Campeau, A, Bishop, KH, Billett, MF, et al. (2017). Aquatic export of young dissolved and gaseous carbon from a pristine boreal fen: Implications for peat carbon stock stability. Glob Change Biol., 23: 5523- 5536.	https://doi.org/10.1111/gcb.13815	Headwater source	2015-05-07	2015	Stream	Degerö Stormyr	CH4	-56.6	0.1	permil				SUERC	62138	1.008	0.005	1 sd	0.10513	9.92168	permil	modern		4.55	64.1833	19.55	Sweden	N	1.02348	0.984871	River	Headspace method		4.73	B	A	2.7	2.7	small	172.1	2.486	34	230	39	12	588	119	56
170	Campeau, A, Bishop, KH, Billett, MF, et al. (2017). Aquatic export of young dissolved and gaseous carbon from a pristine boreal fen: Implications for peat carbon stock stability. Glob Change Biol., 23: 5523- 5536.	https://doi.org/10.1111/gcb.13815	Headwater source	2015-08-08	2015	Stream	Degerö Stormyr	CH4	-62.5	0.1	permil				SUERC	63497	1.03	0.005	1 sd	21.9328	9.92168	permil	modern		4.53	64.1833	19.55	Sweden	N	1.02348	1.00637	River	Headspace method		8.95	B	A	2.7	2.7	small	172.1	2.486	34	230	39	12	588	119	56
171	Campeau, A, Bishop, KH, Billett, MF, et al. (2017). Aquatic export of young dissolved and gaseous carbon from a pristine boreal fen: Implications for peat carbon stock stability. Glob Change Biol., 23: 5523- 5536.	https://doi.org/10.1111/gcb.13815	Headwater source	2015-10-14	2015	Stream	Degerö Stormyr	CH4	-63.8	0.1	permil				SUERC	64839	0.986	0.004	1 sd	-21.7226	7.93735	permil	111		4.6	64.1833	19.55	Sweden	N	1.02348	0.963375	River	Headspace method		6.945	B	A	2.7	2.7	small	172.1	2.486	34	230	39	12	588	119	56
172	Campeau, A, Bishop, KH, Billett, MF, et al. (2017). Aquatic export of young dissolved and gaseous carbon from a pristine boreal fen: Implications for peat carbon stock stability. Glob Change Biol., 23: 5523- 5536.	https://doi.org/10.1111/gcb.13815	Headwater source	2015-06-08	2015	Stream	Degerö Stormyr	CO2	-20.1	0.1	permil				SUERC	61847	1.009	0.005	1 sd	1.09729	9.92168	permil	modern		<5	64.1833	19.55	Sweden	N	1.02348	0.985848	River	molecular sieve trap			B	A	2.7	2.7	small	172.1	2.486	34	230	39	12	588	119	56
173	Campeau, A, Bishop, KH, Billett, MF, et al. (2017). Aquatic export of young dissolved and gaseous carbon from a pristine boreal fen: Implications for peat carbon stock stability. Glob Change Biol., 23: 5523- 5536.	https://doi.org/10.1111/gcb.13815	Headwater source	2015-07-07	2015	Stream	Degerö Stormyr	CO2	-15.3	0.1	permil				SUERC	62398	1.007	0.004	1 sd	-0.88704	7.93735	permil	modern		<5	64.1833	19.55	Sweden	N	1.02348	0.983893	River	molecular sieve trap			B	A	2.7	2.7	small	172.1	2.486	34	230	39	12	588	119	56
174	Campeau, A, Bishop, KH, Billett, MF, et al. (2017). Aquatic export of young dissolved and gaseous carbon from a pristine boreal fen: Implications for peat carbon stock stability. Glob Change Biol., 23: 5523- 5536.	https://doi.org/10.1111/gcb.13815	Headwater source	2015-08-08	2015	Stream	Degerö Stormyr	CO2	-14.7	0.1	permil				SUERC	62410	0.983	0.004	1 sd	-24.6991	7.93735	permil	136	37	<5	64.1833	19.55	Sweden	N	1.02348	0.960444	River	molecular sieve trap			B	A	2.7	2.7	small	172.1	2.486	34	230	39	12	588	119	56
175	Campeau, A, Bishop, KH, Billett, MF, et al. (2017). Aquatic export of young dissolved and gaseous carbon from a pristine boreal fen: Implications for peat carbon stock stability. Glob Change Biol., 23: 5523- 5536.	https://doi.org/10.1111/gcb.13815	Headwater source	2015-09-02	2015	Stream	Degerö Stormyr	CO2	-9.8	0.1	permil				SUERC	64036	0.996	0.006	1 sd	-11.8009	11.906	permil	32	50	<5	64.1833	19.55	Sweden	N	1.02348	0.973146	River	molecular sieve trap			B	A	2.7	2.7	small	172.1	2.486	34	230	39	12	588	119	56
176	Campeau, A, Bishop, KH, Billett, MF, et al. (2017). Aquatic export of young dissolved and gaseous carbon from a pristine boreal fen: Implications for peat carbon stock stability. Glob Change Biol., 23: 5523- 5536.	https://doi.org/10.1111/gcb.13815	Headwater source	2015-10-14	2015	Stream	Degerö Stormyr	CO2	-10.5	0.1	permil				SUERC	64705	0.989	0.004	1 sd	-18.7461	7.93735	permil	89	35	<5	64.1833	19.55	Sweden	N	1.02348	0.966306	River	molecular sieve trap			B	A	2.7	2.7	small	172.1	2.486	34	230	39	12	588	119	56
177	Campeau, A, Bishop, KH, Billett, MF, et al. (2017). Aquatic export of young dissolved and gaseous carbon from a pristine boreal fen: Implications for peat carbon stock stability. Glob Change Biol., 23: 5523- 5536.	https://doi.org/10.1111/gcb.13815	Headwater source	2015-11-24	2015	Stream	Degerö Stormyr	CO2	-16.9	0.1	permil				SUERC	65483	0.982	0.004	1 sd	-25.6912	7.93735	permil	142	35	<5	64.1833	19.55	Sweden	N	1.02348	0.959467	River	molecular sieve trap			B	A	2.7	2.7	small	172.1	2.486	34	230	39	12	588	119	56
178	Campeau, A, Bishop, KH, Billett, MF, et al. (2017). Aquatic export of young dissolved and gaseous carbon from a pristine boreal fen: Implications for peat carbon stock stability. Glob Change Biol., 23: 5523- 5536.	https://doi.org/10.1111/gcb.13815	Flume	2016-01-19	2016	Stream	Degerö Stormyr	CO2	-18.1	0.1	permil				SUERC	66544	0.992	0.005	1 sd	-15.7696	9.92048	permil	62	37	<5	64.1833	19.55	Sweden	N	1.01903	0.973474	River	molecular sieve trap			B	A	2.7	2.7	small	172.1	2.486	34	230	39	12	588	119	56
179	Campeau, A, Bishop, KH, Billett, MF, et al. (2017). Aquatic export of young dissolved and gaseous carbon from a pristine boreal fen: Implications for peat carbon stock stability. Glob Change Biol., 23: 5523- 5536.	https://doi.org/10.1111/gcb.13815	Flume	2016-03-30	2016	Stream	Degerö Stormyr	CO2	-18.1	0.1	permil				SUERC	67424	0.994	0.005	1 sd	-13.7852	9.92048	permil	48	37	<5	64.1833	19.55	Sweden	N	1.01903	0.975437	River	molecular sieve trap			B	A	2.7	2.7	small	172.1	2.486	34	230	39	12	588	119	56
180	Campeau, A, Bishop, KH, Billett, MF, et al. (2017). Aquatic export of young dissolved and gaseous carbon from a pristine boreal fen: Implications for peat carbon stock stability. Glob Change Biol., 23: 5523- 5536.	https://doi.org/10.1111/gcb.13815	Headwater source	2016-06-14	2016	Stream	Degerö Stormyr	CO2	-16.5	0.1	permil				SUERC	68223	0.994	0.005	1 sd	-13.7852	9.92048	permil	53	37	<5	64.1833	19.55	Sweden	N	1.01903	0.975437	River	molecular sieve trap			B	A	2.7	2.7	small	172.1	2.486	34	230	39	12	588	119	56
181	Campeau, A., Bishop, K., Amvrosiadi, N. et al. (2019). Current forest carbon fixation fuels stream CO2 emissions. Nat Commun, 10: 1876.	https://doi.org/10.1038/s41467-019-09922-3	Upstream	2015-06-08	2015	Stream	Svartberget	CO2	-21.7	0.1	permil				SUERC	61846	1.0398	0.0045	1 sd	31.6561	8.92951	permil	modern			64.2333	19.7667	Sweden	N	1.02348	1.01594	Stream	molecular sieve trap			B	A	0.13	0.13	small	28.7	0.428	0	236	75	12	592	120	57
182	Campeau, A., Bishop, K., Amvrosiadi, N. et al. (2019). Current forest carbon fixation fuels stream CO2 emissions. Nat Commun, 10: 1876.	https://doi.org/10.1038/s41467-019-09922-3	Upstream	2015-08-04	2015	Stream	Svartberget	CO2	-23.1	0.1	permil				SUERC	62409	1.0372	0.0048	1 sd	29.0764	8.92951	permil	modern			64.2333	19.7667	Sweden	N	1.02348	1.0134	Stream	molecular sieve trap			B	A	0.13	0.13	small	28.7	0.428	0	236	75	12	592	120	57
183	Campeau, A., Bishop, K., Amvrosiadi, N. et al. (2019). Current forest carbon fixation fuels stream CO2 emissions. Nat Commun, 10: 1876.	https://doi.org/10.1038/s41467-019-09922-3	Upstream	2015-08-06	2015	Stream	Svartberget	CO2	-21.3	0.1	permil				SUERC	62403	1.0369	0.0048	1 sd	28.7788	9.52482	permil	modern			64.2333	19.7667	Sweden	N	1.02348	1.01311	Stream	molecular sieve trap			B	A	0.13	0.13	small	28.7	0.428	0	236	75	12	592	120	57
184	Campeau, A., Bishop, K., Amvrosiadi, N. et al. (2019). Current forest carbon fixation fuels stream CO2 emissions. Nat Commun, 10: 1876.	https://doi.org/10.1038/s41467-019-09922-3	Upstream	2015-09-02	2015	Stream	Svartberget	CO2	-23.1	0.1	permil				SUERC	64035	1.044	0.0064	1 sd	35.8232	9.52482	permil	modern			64.2333	19.7667	Sweden	N	1.02348	1.02004	Stream	molecular sieve trap			B	A	0.13	0.13	small	28.7	0.428	0	236	75	12	592	120	57
185	Campeau, A., Bishop, K., Amvrosiadi, N. et al. (2019). Current forest carbon fixation fuels stream CO2 emissions. Nat Commun, 10: 1876.	https://doi.org/10.1038/s41467-019-09922-3	Upstream	2015-10-12	2015	Stream	Svartberget	CO2	-22.9	0.1	permil				SUERC	64701	1.0487	0.0046	1 sd	40.4864	12.6998	permil	modern			64.2333	19.7667	Sweden	N	1.02348	1.02464	Stream	molecular sieve trap			B	A	0.13	0.13	small	28.7	0.428	0	236	75	12	592	120	57
186	Campeau, A., Bishop, K., Amvrosiadi, N. et al. (2019). Current forest carbon fixation fuels stream CO2 emissions. Nat Commun, 10: 1876.	https://doi.org/10.1038/s41467-019-09922-3	Downstream	2016-01-19	2016	Stream	Svartberget	CO2	-17.4	0.1	permil				SUERC	68170	1.055	0.0047	1 sd	46.737	9.12795	permil	modern			64.2333	19.7667	Sweden	N	1.01903	1.0353	Stream	molecular sieve trap			B	A	0.13	0.13	small	28.7	0.428	0	236	75	12	592	120	57
187	Campeau, A., Bishop, K., Amvrosiadi, N. et al. (2019). Current forest carbon fixation fuels stream CO2 emissions. Nat Commun, 10: 1876.	https://doi.org/10.1038/s41467-019-09922-3	Downstream	2016-03-30	2016	Stream	Svartberget	CO2	-22.9	0.1	permil				SUERC	67423	1.0519	0.0048	1 sd	43.6613	9.32525	permil	modern			64.2333	19.7667	Sweden	N	1.01903	1.03226	Stream	molecular sieve trap			B	A	0.13	0.13	small	28.7	0.428	0	236	75	12	592	120	57
188	Campeau, A., Bishop, K., Amvrosiadi, N. et al. (2019). Current forest carbon fixation fuels stream CO2 emissions. Nat Commun, 10: 1876.	https://doi.org/10.1038/s41467-019-09922-3	Downstream	2016-05-11	2016	Stream	Svartberget	CO2	-22.4	0.1	permil				SUERC	67980	1.0422	0.0048	1 sd	34.0373	9.52366	permil	modern			64.2333	19.7667	Sweden	N	1.01903	1.02274	Stream	molecular sieve trap			B	A	0.13	0.13	small	28.7	0.428	0	236	75	12	592	120	57
189	Campeau, A., Bishop, K., Amvrosiadi, N. et al. (2019). Current forest carbon fixation fuels stream CO2 emissions. Nat Commun, 10: 1876.	https://doi.org/10.1038/s41467-019-09922-3	Stream	2015-05-05	2015	Stream	Svartberget	CO2	-20.4	0.1	permil				SUERC	61387	1.0529	0.0046	1 sd	44.6535	9.12795	permil	modern			64.2333	19.7667	Sweden	N	1.02348	1.02874	Stream	super headspace			B	A	0.13	0.13	small	28.7	0.428	0	236	75	12	592	120	57
190	Campeau, A., Bishop, K., Amvrosiadi, N. et al. (2019). Current forest carbon fixation fuels stream CO2 emissions. Nat Commun, 10: 1876.	https://doi.org/10.1038/s41467-019-09922-3	Stream	2015-08-08	2015	Stream	Svartberget	CO2	-22.8	0.1	permil				SUERC	64025	1.0258	0.0047	1 sd	16.972	9.32638	permil	modern			64.2333	19.7667	Sweden	N	1.02348	1.00226	Stream	super headspace			B	A	0.13	0.13	small	28.7	0.428	0	236	75	12	592	120	57
191	Campeau, A., Bishop, K., Amvrosiadi, N. et al. (2019). Current forest carbon fixation fuels stream CO2 emissions. Nat Commun, 10: 1876.	https://doi.org/10.1038/s41467-019-09922-3	Stream	2015-10-12	2015	Stream	Svartberget	CO2	-23.5	0.1	permil				SUERC	64820	1.0329	0.0047	1 sd	24.8101	9.32638	permil	modern			64.2333	19.7667	Sweden	N	1.02348	1.0092	Stream	super headspace			B	A	0.13	0.13	small	28.7	0.428	0	236	75	12	592	120	57
192	Chen, S., Zhong, J., Li, S., Ran, L., Wang, W., Xu, S., Yan, Z., and Xu, S. (2021). Multiple controls on carbon dynamics in mixed karst and non-karst mountainous rivers, Southwest China, revealed by carbon isotopes (δ13C and Δ14C). Science of The Total Environment, 791, 148347.	https://doi.org/10.1016/j.scitotenv.2021.148347	y1	2018-09-15	2018	Karst Mountain River	Yujiang River	DIC	-26.7852	0.1	permil						0.847976	0.00254393	0.3 percent	-158.97	0.47691	0.3 percent	1324.66	3.97398	8.13	28.0902	108.729	China	N	1.01328	0.836863	River	Filtered through 0.45um within 24h, acidified with phosphoric acid and CO2 collected for analysis	Assumed uncertainty based on previous publications by group	23.6	A	B		20	large	19.9	0.37	0	1027	146	139	1295	127	3
193	Chen, S., Zhong, J., Li, S., Ran, L., Wang, W., Xu, S., Yan, Z., and Xu, S. (2021). Multiple controls on carbon dynamics in mixed karst and non-karst mountainous rivers, Southwest China, revealed by carbon isotopes (δ13C and Δ14C). Science of The Total Environment, 791, 148347.	https://doi.org/10.1016/j.scitotenv.2021.148347	y2	2018-09-15	2018	Karst Mountain River	Yujiang River	DIC	-25.2082	0.1	permil						0.89238	0.00267714	0.3 percent	-114.93	0.34479	0.3 percent	914.662	2.74399	8.17	28.0939	108.721	China	N	1.01328	0.880685	River	Filtered through 0.45um within 24h, acidified with phosphoric acid and CO2 collected for analysis	Assumed uncertainty based on previous publications by group	23.9	A	B		10	small	7	0.13	0	956	134	142	1280	123	2
194	Chen, S., Zhong, J., Li, S., Ran, L., Wang, W., Xu, S., Yan, Z., and Xu, S. (2021). Multiple controls on carbon dynamics in mixed karst and non-karst mountainous rivers, Southwest China, revealed by carbon isotopes (δ13C and Δ14C). Science of The Total Environment, 791, 148347.	https://doi.org/10.1016/j.scitotenv.2021.148347	y3	2018-09-15	2018	Karst Mountain River	Yujiang River	DIC	-24.0662	0.1	permil						0.817961	0.00245388	0.3 percent	-188.74	0.56622	0.3 percent	1614.16	4.84248	7.86	28.0833	108.707	China	N	1.01328	0.807241	River	Filtered through 0.45um within 24h, acidified with phosphoric acid and CO2 collected for analysis	Assumed uncertainty based on previous publications by group	23	A	B		60	large	60.5	1.102	0	1324	212	124	1346	142	7
195	Chen, S., Zhong, J., Li, S., Ran, L., Wang, W., Xu, S., Yan, Z., and Xu, S. (2021). Multiple controls on carbon dynamics in mixed karst and non-karst mountainous rivers, Southwest China, revealed by carbon isotopes (δ13C and Δ14C). Science of The Total Environment, 791, 148347.	https://doi.org/10.1016/j.scitotenv.2021.148347	y4	2018-09-16	2018	Karst Mountain River	Yujiang River	DIC	-24.9202	0.1	permil						0.840354	0.00252106	0.3 percent	-166.53	0.49959	0.3 percent	1397.2	4.19159	8.19	28.0855	108.696	China	N	1.01328	0.829341	River	Filtered through 0.45um within 24h, acidified with phosphoric acid and CO2 collected for analysis	Assumed uncertainty based on previous publications by group	20.6	A	B		30	large	21.8	0.408	0	1007	135	139	1293	126	1
196	Chen, S., Zhong, J., Li, S., Ran, L., Wang, W., Xu, S., Yan, Z., and Xu, S. (2021). Multiple controls on carbon dynamics in mixed karst and non-karst mountainous rivers, Southwest China, revealed by carbon isotopes (δ13C and Δ14C). Science of The Total Environment, 791, 148347.	https://doi.org/10.1016/j.scitotenv.2021.148347	y5	2018-09-16	2018	Karst Mountain River	Yujiang River	DIC	-22.232	0.1	permil						0.902906	0.00270872	0.3 percent	-104.49	0.31347	0.3 percent	820.462	2.46139	7.76	28.0227	108.696	China	N	1.01328	0.891073	River	Filtered through 0.45um within 24h, acidified with phosphoric acid and CO2 collected for analysis	Assumed uncertainty based on previous publications by group	20	A	B		20	large	21.8	0.403	0	1232	137	129	1317	134	3
197	Chen, S., Zhong, J., Li, S., Ran, L., Wang, W., Xu, S., Yan, Z., and Xu, S. (2021). Multiple controls on carbon dynamics in mixed karst and non-karst mountainous rivers, Southwest China, revealed by carbon isotopes (δ13C and Δ14C). Science of The Total Environment, 791, 148347.	https://doi.org/10.1016/j.scitotenv.2021.148347	y8	2018-09-16	2018	Karst Mountain River	Yujiang River	DIC	-24.4262	0.1	permil						0.844952	0.00253485	0.3 percent	-161.97	0.48591	0.3 percent	1353.37	4.0601	8.66	28.0728	108.598	China	N	1.01328	0.833878	River	Filtered through 0.45um within 24h, acidified with phosphoric acid and CO2 collected for analysis	Assumed uncertainty based on previous publications by group	22.2	A	B		250	large	371.4	6.784	0	1106	172	135	1303	130	4
198	Chen, S., Zhong, J., Li, S., Ran, L., Wang, W., Xu, S., Yan, Z., and Xu, S. (2021). Multiple controls on carbon dynamics in mixed karst and non-karst mountainous rivers, Southwest China, revealed by carbon isotopes (δ13C and Δ14C). Science of The Total Environment, 791, 148347.	https://doi.org/10.1016/j.scitotenv.2021.148347	y9	2018-09-17	2018	Karst Mountain River	Yujiang River	DIC	-24.8102	0.1	permil						0.854853	0.00256456	0.3 percent	-152.15	0.45645	0.3 percent	1259.78	3.77935	8.66	28.0237	108.564	China	N	1.01328	0.84365	River	Filtered through 0.45um within 24h, acidified with phosphoric acid and CO2 collected for analysis	Assumed uncertainty based on previous publications by group	20.2	A	B		75	large	111.5	2.018	0	1243	214	129	1311	135	7
199	Chen, S., Zhong, J., Li, S., Ran, L., Wang, W., Xu, S., Yan, Z., and Xu, S. (2021). Multiple controls on carbon dynamics in mixed karst and non-karst mountainous rivers, Southwest China, revealed by carbon isotopes (δ13C and Δ14C). Science of The Total Environment, 791, 148347.	https://doi.org/10.1016/j.scitotenv.2021.148347	y10	2018-09-17	2018	Karst Mountain River	Yujiang River	DIC	-23.4402	0.1	permil						0.881279	0.00264384	0.3 percent	-125.94	0.37782	0.3 percent	1015.22	3.04565	8.9	27.9933	108.447	China	N	1.01328	0.86973	River	Filtered through 0.45um within 24h, acidified with phosphoric acid and CO2 collected for analysis	Assumed uncertainty based on previous publications by group	23.4	A	B		600	large	611.8	11.139	0	1082	176	137	1290	128	4
200	Chen, S., Zhong, J., Li, S., Ran, L., Wang, W., Xu, S., Yan, Z., and Xu, S. (2021). Multiple controls on carbon dynamics in mixed karst and non-karst mountainous rivers, Southwest China, revealed by carbon isotopes (δ13C and Δ14C). Science of The Total Environment, 791, 148347.	https://doi.org/10.1016/j.scitotenv.2021.148347	y11	2018-09-17	2018	Karst Mountain River	Yujiang River	DIC	-24.2192	0.1	permil						0.799298	0.00239789	0.3 percent	-207.25	0.62175	0.3 percent	1799.57	5.3987	8.73	28.0112	108.419	China	N	1.01328	0.788823	River	Filtered through 0.45um within 24h, acidified with phosphoric acid and CO2 collected for analysis	Assumed uncertainty based on previous publications by group	24.5	A	B		10	small	10	0.192	0	823	150	153	1217	114	0
201	Chen, S., Zhong, J., Li, S., Ran, L., Wang, W., Xu, S., Yan, Z., and Xu, S. (2021). Multiple controls on carbon dynamics in mixed karst and non-karst mountainous rivers, Southwest China, revealed by carbon isotopes (δ13C and Δ14C). Science of The Total Environment, 791, 148347.	https://doi.org/10.1016/j.scitotenv.2021.148347	y13	2018-09-17	2018	Karst Mountain River	Yujiang River	DIC	-22.1442	0.1	permil						0.902402	0.00270721	0.3 percent	-104.99	0.31497	0.3 percent	824.948	2.47484	8.65	28.0971	108.362	China	N	1.01328	0.890576	River	Filtered through 0.45um within 24h, acidified with phosphoric acid and CO2 collected for analysis	Assumed uncertainty based on previous publications by group	22	A	B		150	large	151.5	2.961	0	863	166	150	1241	118	0
202	Chen, S., Zhong, J., Li, S., Ran, L., Wang, W., Xu, S., Yan, Z., and Xu, S. (2021). Multiple controls on carbon dynamics in mixed karst and non-karst mountainous rivers, Southwest China, revealed by carbon isotopes (δ13C and Δ14C). Science of The Total Environment, 791, 148347.	https://doi.org/10.1016/j.scitotenv.2021.148347	y14	2018-09-17	2018	Karst Mountain River	Yujiang River	DIC	-25.2812	0.1	permil						0.889043	0.00266713	0.3 percent	-118.24	0.35472	0.3 percent	944.76	2.83428	8.21	28.1052	108.337	China	N	1.01328	0.877392	River	Filtered through 0.45um within 24h, acidified with phosphoric acid and CO2 collected for analysis	Assumed uncertainty based on previous publications by group	18.8	A	B		150	large	151.5	2.961	0	863	166	150	1241	118	0
203	Chen, S., Zhong, J., Li, S., Ran, L., Wang, W., Xu, S., Yan, Z., and Xu, S. (2021). Multiple controls on carbon dynamics in mixed karst and non-karst mountainous rivers, Southwest China, revealed by carbon isotopes (δ13C and Δ14C). Science of The Total Environment, 791, 148347.	https://doi.org/10.1016/j.scitotenv.2021.148347	y15	2018-09-18	2018	Karst Mountain River	Yujiang River	DIC	-27.8602	0.1	permil						0.898803	0.00269641	0.3 percent	-108.56	0.32568	0.3 percent	857.054	2.57116	7.8	28.0866	108.272	China	N	1.01328	0.887024	River	Filtered through 0.45um within 24h, acidified with phosphoric acid and CO2 collected for analysis	Assumed uncertainty based on previous publications by group	20.3	A	B	1231	1231	large	1230.1	22.996	0	950	161	145	1255	121	2
204	Chen, S., Zhong, J., Li, S., Ran, L., Wang, W., Xu, S., Yan, Z., and Xu, S. (2021). Multiple controls on carbon dynamics in mixed karst and non-karst mountainous rivers, Southwest China, revealed by carbon isotopes (δ13C and Δ14C). Science of The Total Environment, 791, 148347.	https://doi.org/10.1016/j.scitotenv.2021.148347	y7泉	2018-09-19	2018	Karst Mountain River	Yujiang River	DIC	-21.9572	0.1	permil						0.896827	0.00269048	0.3 percent	-110.52	0.33156	0.3 percent	874.736	2.62421	8.15	28.0848	108.655	China	N	1.01328	0.885073	River	Filtered through 0.45um within 24h, acidified with phosphoric acid and CO2 collected for analysis	Assumed uncertainty based on previous publications by group		A	B		100	large	106.3	1.941	0	1248	183	128	1324	136	6
205	Chen, S., Zhong, J., Li, S., Ran, L., Wang, W., Xu, S., Yan, Z., and Xu, S. (2021). Multiple controls on carbon dynamics in mixed karst and non-karst mountainous rivers, Southwest China, revealed by carbon isotopes (δ13C and Δ14C). Science of The Total Environment, 791, 148347.	https://doi.org/10.1016/j.scitotenv.2021.148347	y12	2018-09-18	2018	Karst Mountain River	Yujiang River	DIC	-25.0682	0.1	permil						0.914159	0.00274248	0.3 percent	-93.33	0.27999	0.3 percent	720.972	2.16292	8.4	28.022	108.338	China	N	1.01328	0.902178	River	Filtered through 0.45um within 24h, acidified with phosphoric acid and CO2 collected for analysis	Assumed uncertainty based on previous publications by group		A	B		950	large	882.2	16.236	0	987	169	143	1263	123	3
206	Caraco, N., Bauer, J.E., Cole, J.J., Petsch, S. and Raymond, P. (2010), Millennial-aged organic carbon subsidies to a modern river food web. Ecology, 91: 2385-2393.	https://doi.org/10.1890/09-0330.1	A	2004/2005	2004	River	Hudson River	DIC									0.93218	0.0382537	0.3 percent	-74	19	permil	564	330		42.6249	-73.7539	USA	N	1.06896	0.872041	River	Filtered using whatman qma quartz filters	Sampling date left ambiguous (either 2004 or 2005), 2005 used to 14c convert uncertainity		C	A		15000	large	22124.2	482.932	18	393	58	64	1115	126	24
207	Caraco, N., Bauer, J.E., Cole, J.J., Petsch, S. and Raymond, P. (2010), Millennial-aged organic carbon subsidies to a modern river food web. Ecology, 91: 2385-2393.	https://doi.org/10.1890/09-0330.1	G	2004/2005	2004	River	Hudson River	DIC									0.95634	0.0281869	0.3 percent	-50	14	permil	359	237		42.1364	-73.9002	USA	N	1.06896	0.894643	River	Filtered using whatman qma quartz filters	Sampling date left ambiguous (either 2004 or 2005), 2005 used to 14c convert uncertainity		C	A		20000	large	26043.2	562.294	16	369	57	66	1105	123	23
208	Caraco, N., Bauer, J.E., Cole, J.J., Petsch, S. and Raymond, P. (2010), Millennial-aged organic carbon subsidies to a modern river food web. Ecology, 91: 2385-2393.	https://doi.org/10.1890/09-0330.1	N	2004/2005	2004	River	Hudson River	DIC									0.95835	0.0302003	0.3 percent	-48	15	permil	342	253		41.4853	-73.9926	USA	N	1.06896	0.896523	River	Filtered using whatman qma quartz filters	Sampling date left ambiguous (either 2004 or 2005), 2005 used to 14c convert uncertainity		C	A		30000	large	31687.7	686.676	15	347	56	69	1113	123	20
209	Caraco, N., Bauer, J.E., Cole, J.J., Petsch, S. and Raymond, P. (2010), Millennial-aged organic carbon subsidies to a modern river food web. Ecology, 91: 2385-2393.	https://doi.org/10.1890/09-0330.1	M	2004/2005	2004	River	Hudson River	DIC									0.93822	0.0382537	0.3 percent	-68	19	permil	512	327.5		42.779	-73.8044	USA	N	1.06896	0.877692	River	Filtered using whatman qma quartz filters	Sampling date left ambiguous (either 2004 or 2005), 2005 used to 14c convert uncertainity		C	A		7500	large	8825	215.885	8	387	46	65	1131	128	24
210	Caraco, N., Bauer, J.E., Cole, J.J., Petsch, S. and Raymond, P. (2010), Millennial-aged organic carbon subsidies to a modern river food web. Ecology, 91: 2385-2393.	https://doi.org/10.1890/09-0330.1	U	2004/2005	2004	River	Hudson River	DIC									0.98151	0.0362403	0.3 percent	-25	18	permil	150	296.5		42.9277	-73.6605	USA	N	1.06896	0.918189	River	Filtered using whatman qma quartz filters	Sampling date left ambiguous (either 2004 or 2005), 2005 used to 14c convert uncertainity		C	A		7500	large	9807.8	210.689	29	439	70	58	1122	129	28
211	Caraco, N., Bauer, J.E., Cole, J.J., Petsch, S. and Raymond, P. (2010), Millennial-aged organic carbon subsidies to a modern river food web. Ecology, 91: 2385-2393.	https://doi.org/10.1890/09-0330.1	W	2004/2005	2004	River	Hudson River	DIC									0.96842	0.040267	0.3 percent	-38	20	permil	258	334		42.6249	-73.7539	USA	N	1.06896	0.905943	River	Filtered using whatman qma quartz filters	Sampling date left ambiguous (either 2004 or 2005), 2005 used to 14c convert uncertainity		C	A		25000	large	22124.2	482.932	18	393	58	64	1115	126	24
212	Coularis, C., Tisnérat-Laborde, N., Pastor, L., Siclet, F. and Fontugne, M. (2016). Temporal and Spatial Variations of Freshwater Reservoir Ages in the Loire River Watershed. Radiocarbon, 58(3): pp. 549–563.	https://doi.org/10.1017/RDC.2016.36	L1	2014-03-01	2014	River	Loire River	DIC	-7.88	0.08	permil						0.992	0.002	fraction modern	-15.65	3.96915	permil	64.5224	16		45.3692	4.19417	France	N	1.0262	0.966671	River	Collected in glass bottles and poisioned with mercury chloride in lab			A	A		1000	large	153.8	1.539	2	885	65	81	852	107	18
213	Coularis, C., Tisnérat-Laborde, N., Pastor, L., Siclet, F. and Fontugne, M. (2016). Temporal and Spatial Variations of Freshwater Reservoir Ages in the Loire River Watershed. Radiocarbon, 58(3): pp. 549–563.	https://doi.org/10.1017/RDC.2016.36	L2	2013-04-01	2013	River	Loire	DIC	-9.48	0.08	permil						0.956	0.003	fraction modern	-51.2577	5.95445	permil	361.464	25		46.8278	3.4575	France	N	1.03011	0.928054	River	Collected in glass bottles and poisioned with mercury chloride in lab			A	A		5000	large	1696.9	16.833	2	290	36	106	764	92	6
214	Coularis, C., Tisnérat-Laborde, N., Pastor, L., Siclet, F. and Fontugne, M. (2016). Temporal and Spatial Variations of Freshwater Reservoir Ages in the Loire River Watershed. Radiocarbon, 58(3): pp. 549–563.	https://doi.org/10.1017/RDC.2016.36	L2	2013-07-01	2013	River	Loire	DIC									0.949	0.002	fraction modern	-58.2045	3.96963	permil	420.499	17		46.8278	3.4575	France	N	1.03011	0.921258	River	Collected in glass bottles and poisioned with mercury chloride in lab			A	A		5000	large	1696.9	16.833	2	290	36	106	764	92	6
215	Coularis, C., Tisnérat-Laborde, N., Pastor, L., Siclet, F. and Fontugne, M. (2016). Temporal and Spatial Variations of Freshwater Reservoir Ages in the Loire River Watershed. Radiocarbon, 58(3): pp. 549–563.	https://doi.org/10.1017/RDC.2016.36	L2	2013-10-01	2013	River	Loire	DIC	-13	0.02	permil						0.963	0.002	fraction modern	-44.3108	3.96963	permil	302.859	16.5		46.8278	3.4575	France	N	1.03011	0.934849	River	Collected in glass bottles and poisioned with mercury chloride in lab			A	A		5000	large	1696.9	16.833	2	290	36	106	764	92	6
216	Coularis, C., Tisnérat-Laborde, N., Pastor, L., Siclet, F. and Fontugne, M. (2016). Temporal and Spatial Variations of Freshwater Reservoir Ages in the Loire River Watershed. Radiocarbon, 58(3): pp. 549–563.	https://doi.org/10.1017/RDC.2016.36	L2	2014-03-01	2014	River	Loire	DIC	-11.83	0.05	permil						0.986	0.002	fraction modern	-21.6038	3.96915	permil	113.257	16.5		46.8278	3.4575	France	N	1.0262	0.960825	River	Collected in glass bottles and poisioned with mercury chloride in lab			A	A		5000	large	1696.9	16.833	2	290	36	106	764	92	6
217	Coularis, C., Tisnérat-Laborde, N., Pastor, L., Siclet, F. and Fontugne, M. (2016). Temporal and Spatial Variations of Freshwater Reservoir Ages in the Loire River Watershed. Radiocarbon, 58(3): pp. 549–563.	https://doi.org/10.1017/RDC.2016.36	L3	2013-04-01	2013	River	Loire	DIC									0.915	0.002	fraction modern	-91.9464	3.96963	permil	713.581	17.5		47.3386	2.85917	France	N	1.03011	0.888252	River	Collected in glass bottles and poisioned with mercury chloride in lab			A	A		15000	large	31.3	0.251	0	235	35	106	736	86	5
218	Coularis, C., Tisnérat-Laborde, N., Pastor, L., Siclet, F. and Fontugne, M. (2016). Temporal and Spatial Variations of Freshwater Reservoir Ages in the Loire River Watershed. Radiocarbon, 58(3): pp. 549–563.	https://doi.org/10.1017/RDC.2016.36	L3	2013-10-01	2013	River	Loire	DIC	-11.01	0.03	permil						0.914	0.002	fraction modern	-92.9388	3.96963	permil	722.365	17.5		47.3386	2.85917	France	N	1.03011	0.887281	River	Collected in glass bottles and poisioned with mercury chloride in lab			A	A		15000	large	31.3	0.251	0	235	35	106	736	86	5
219	Coularis, C., Tisnérat-Laborde, N., Pastor, L., Siclet, F. and Fontugne, M. (2016). Temporal and Spatial Variations of Freshwater Reservoir Ages in the Loire River Watershed. Radiocarbon, 58(3): pp. 549–563.	https://doi.org/10.1017/RDC.2016.36	L3	2014-03-01	2014	River	Loire	DIC	-10.33	0.05	permil						0.906	0.002	fraction modern	-100.987	3.96915	permil	792.985	17.5		47.3386	2.85917	France	N	1.0262	0.882867	River	Collected in glass bottles and poisioned with mercury chloride in lab			A	A		15000	large	31.3	0.251	0	235	35	106	736	86	5
220	Coularis, C., Tisnérat-Laborde, N., Pastor, L., Siclet, F. and Fontugne, M. (2016). Temporal and Spatial Variations of Freshwater Reservoir Ages in the Loire River Watershed. Radiocarbon, 58(3): pp. 549–563.	https://doi.org/10.1017/RDC.2016.36	L4	2004-09-01	2004	River	Loire	DIC	-11.32	0.07	permil						0.915	0.005	fraction modern	-90.9573	9.93489	permil	713.581	44		47.5044	2.88694	France	N	1.06896	0.85597	River	Collected in glass bottles and poisioned with mercury chloride in lab			A	A		20000	large	34726.3	331.617	1	550	50	96	764	92	9
221	Coularis, C., Tisnérat-Laborde, N., Pastor, L., Siclet, F. and Fontugne, M. (2016). Temporal and Spatial Variations of Freshwater Reservoir Ages in the Loire River Watershed. Radiocarbon, 58(3): pp. 549–563.	https://doi.org/10.1017/RDC.2016.36	L4	2005-05-01	2005	River	Loire	DIC									0.91	0.005	fraction modern	-96.0341	9.93369	permil	757.598	44		47.5044	2.88694	France	N	1.06516	0.854335	River	Collected in glass bottles and poisioned with mercury chloride in lab			A	A		20000	large	34726.3	331.617	1	550	50	96	764	92	9
222	Coularis, C., Tisnérat-Laborde, N., Pastor, L., Siclet, F. and Fontugne, M. (2016). Temporal and Spatial Variations of Freshwater Reservoir Ages in the Loire River Watershed. Radiocarbon, 58(3): pp. 549–563.	https://doi.org/10.1017/RDC.2016.36	L4	2005-11-01	2005	River	Loire	DIC									0.93	0.004	fraction modern	-78.0645	7.93063	permil	582.96	34.5		47.5044	2.88694	France	N	1.06516	0.873112	River	Collected in glass bottles and poisioned with mercury chloride in lab			A	A		20000	large	34726.3	331.617	1	550	50	96	764	92	9
223	Coularis, C., Tisnérat-Laborde, N., Pastor, L., Siclet, F. and Fontugne, M. (2016). Temporal and Spatial Variations of Freshwater Reservoir Ages in the Loire River Watershed. Radiocarbon, 58(3): pp. 549–563.	https://doi.org/10.1017/RDC.2016.36	L5	2005-05-01	2005	River	Loire	DIC									0.897	0.007	fraction modern	-108.948	13.9072	permil	873.182	62.5		47.5503	2.835	France	N	1.06516	0.84213	River	Collected in glass bottles and poisioned with mercury chloride in lab			A	A		25000	large	34799.6	332.237	1	549	50	96	764	92	9
224	Coularis, C., Tisnérat-Laborde, N., Pastor, L., Siclet, F. and Fontugne, M. (2016). Temporal and Spatial Variations of Freshwater Reservoir Ages in the Loire River Watershed. Radiocarbon, 58(3): pp. 549–563.	https://doi.org/10.1017/RDC.2016.36	L6	2013-04-01	2013	River	Loire	DIC	-9.62	0.08	permil						0.905	0.003	fraction modern	-101.87	5.95445	permil	801.857	26.5		47.6319	2.73722	France	N	1.03011	0.878545	River	Collected in glass bottles and poisioned with mercury chloride in lab			A	A		30000	large	35244	335.734	1	545	50	96	764	91	9
225	Coularis, C., Tisnérat-Laborde, N., Pastor, L., Siclet, F. and Fontugne, M. (2016). Temporal and Spatial Variations of Freshwater Reservoir Ages in the Loire River Watershed. Radiocarbon, 58(3): pp. 549–563.	https://doi.org/10.1017/RDC.2016.36	L6	2013-07-01	2013	River	Loire	DIC	-11.25	0.06	permil						0.899	0.003	fraction modern	-107.825	5.95445	permil	855.292	27		47.6319	2.73722	France	N	1.03011	0.87272	River	Collected in glass bottles and poisioned with mercury chloride in lab			A	A		30000	large	35244	335.734	1	545	50	96	764	91	9
226	Coularis, C., Tisnérat-Laborde, N., Pastor, L., Siclet, F. and Fontugne, M. (2016). Temporal and Spatial Variations of Freshwater Reservoir Ages in the Loire River Watershed. Radiocarbon, 58(3): pp. 549–563.	https://doi.org/10.1017/RDC.2016.36	A1	2014-03-01	2014	River	Allier	DIC	-12.41	0.13	permil						1.009	0.002	fraction modern	1.21886	3.96915	permil	modern	16		45.3856	3.35639	France	N	1.0262	0.983237	River	Collected in glass bottles and poisioned with mercury chloride in lab			A	A		5000	large	3058.8	32.112	3	959	79	80	761	95	16
227	Coularis, C., Tisnérat-Laborde, N., Pastor, L., Siclet, F. and Fontugne, M. (2016). Temporal and Spatial Variations of Freshwater Reservoir Ages in the Loire River Watershed. Radiocarbon, 58(3): pp. 549–563.	https://doi.org/10.1017/RDC.2016.36	A2	2013-04-01	2013	River	Allier	DIC									0.843	0.003	fraction modern	-163.4	5.95445	permil	1371.94	28.5		46.7578	3.04889	France	N	1.03011	0.818357	River	Collected in glass bottles and poisioned with mercury chloride in lab			A	A		14000	large	14043	133.288	1	667	58	91	753	90	10
228	Coularis, C., Tisnérat-Laborde, N., Pastor, L., Siclet, F. and Fontugne, M. (2016). Temporal and Spatial Variations of Freshwater Reservoir Ages in the Loire River Watershed. Radiocarbon, 58(3): pp. 549–563.	https://doi.org/10.1017/RDC.2016.36	A2	2013-07-01	2013	River	Allier	DIC	-9.47	0.02	permil						0.861	0.002	fraction modern	-145.536	3.96963	permil	1202.23	18.5		46.7578	3.04889	France	N	1.03011	0.835831	River	Collected in glass bottles and poisioned with mercury chloride in lab			A	A		14000	large	14043	133.288	1	667	58	91	753	90	10
229	Coularis, C., Tisnérat-Laborde, N., Pastor, L., Siclet, F. and Fontugne, M. (2016). Temporal and Spatial Variations of Freshwater Reservoir Ages in the Loire River Watershed. Radiocarbon, 58(3): pp. 549–563.	https://doi.org/10.1017/RDC.2016.36	A2	2013-09-01	2013	River	Allier	DIC	-9.32	0.03	permil						0.863	0.003	fraction modern	-143.552	5.95445	permil	1183.59	28		46.7578	3.04889	France	N	1.03011	0.837772	River	Collected in glass bottles and poisioned with mercury chloride in lab			A	A		14000	large	14043	133.288	1	667	58	91	753	90	10
230	Coularis, C., Tisnérat-Laborde, N., Pastor, L., Siclet, F. and Fontugne, M. (2016). Temporal and Spatial Variations of Freshwater Reservoir Ages in the Loire River Watershed. Radiocarbon, 58(3): pp. 549–563.	https://doi.org/10.1017/RDC.2016.36	A2	2014-03-01	2014	River	Allier	DIC	-7.57	0.1	permil						0.876	0.002	fraction modern	-130.755	3.96915	permil	1063.48	18.5		46.7578	3.04889	France	N	1.0262	0.853633	River	Collected in glass bottles and poisioned with mercury chloride in lab			A	A		14000	large	14043	133.288	1	667	58	91	753	90	10
231	Coularis, C., Tisnérat-Laborde, N., Pastor, L., Siclet, F. and Fontugne, M. (2016). Temporal and Spatial Variations of Freshwater Reservoir Ages in the Loire River Watershed. Radiocarbon, 58(3): pp. 549–563.	https://doi.org/10.1017/RDC.2016.36	C1	2013-04-01	2013	River	Cher	DIC	-16	1	permil						0.884	0.002	fraction modern	-122.711	3.96963	permil	990.455	18		47.3483	0.542778	France	N	1.03011	0.858158	River	Collected in glass bottles and poisioned with mercury chloride in lab			A	A		13000	large	13664.2	99.188	1	231	18	107	730	84	5
232	Coularis, C., Tisnérat-Laborde, N., Pastor, L., Siclet, F. and Fontugne, M. (2016). Temporal and Spatial Variations of Freshwater Reservoir Ages in the Loire River Watershed. Radiocarbon, 58(3): pp. 549–563.	https://doi.org/10.1017/RDC.2016.36	C1	2013-07-01	2013	River	Cher	DIC	-10.3	0.03	permil						0.855	0.002	fraction modern	-151.491	3.96963	permil	1258.4	19		47.3483	0.542778	France	N	1.03011	0.830006	River	Collected in glass bottles and poisioned with mercury chloride in lab			A	A		13000	large	13664.2	99.188	1	231	18	107	730	84	5
233	Coularis, C., Tisnérat-Laborde, N., Pastor, L., Siclet, F. and Fontugne, M. (2016). Temporal and Spatial Variations of Freshwater Reservoir Ages in the Loire River Watershed. Radiocarbon, 58(3): pp. 549–563.	https://doi.org/10.1017/RDC.2016.36	C1	2013-10-01	2013	River	Cher	DIC	-12.21	0.08	permil						0.874	0.005	fraction modern	-132.635	9.92408	permil	1081.84	46		47.3483	0.542778	France	N	1.03011	0.848451	River	Collected in glass bottles and poisioned with mercury chloride in lab			A	A		13000	large	13664.2	99.188	1	231	18	107	730	84	5
234	Coularis, C., Tisnérat-Laborde, N., Pastor, L., Siclet, F. and Fontugne, M. (2016). Temporal and Spatial Variations of Freshwater Reservoir Ages in the Loire River Watershed. Radiocarbon, 58(3): pp. 549–563.	https://doi.org/10.1017/RDC.2016.36	C1	2014-03-01	2014	River	Cher	DIC	-9.16	0.04	permil						0.883	0.004	fraction modern	-123.809	7.93831	permil	999.547	36.5		47.3483	0.542778	France	N	1.0262	0.860454	River	Collected in glass bottles and poisioned with mercury chloride in lab			A	A		13000	large	13664.2	99.188	1	231	18	107	730	84	5
235	Coularis, C., Tisnérat-Laborde, N., Pastor, L., Siclet, F. and Fontugne, M. (2016). Temporal and Spatial Variations of Freshwater Reservoir Ages in the Loire River Watershed. Radiocarbon, 58(3): pp. 549–563.	https://doi.org/10.1017/RDC.2016.36	C1	2005-11-01	2005	River	Cher	DIC	-11.7	0.06	permil						0.887	0.002	fraction modern	-118.882	3.97348	permil	963.239	18		47.3483	0.542778	France	N	1.06516	0.832742	River	Collected in glass bottles and poisioned with mercury chloride in lab			A	A		13000	large	13664.2	99.188	1	231	18	107	730	84	5
236	Coularis, C., Tisnérat-Laborde, N., Pastor, L., Siclet, F. and Fontugne, M. (2016). Temporal and Spatial Variations of Freshwater Reservoir Ages in the Loire River Watershed. Radiocarbon, 58(3): pp. 549–563.	https://doi.org/10.1017/RDC.2016.36	II	2005-11-01	2005	River	Indre	DIC	-10.9	0.03	permil						0.875	0.003	fraction modern	-130.802	5.96021	permil	1072.66	27.5		47.3483	0.197222	France	N	1.06516	0.821476	River	Collected in glass bottles and poisioned with mercury chloride in lab			A	A		3460	large	175.7	1.102	0	74	15	114	684	78	9
237	Coularis, C., Tisnérat-Laborde, N., Pastor, L., Siclet, F. and Fontugne, M. (2016). Temporal and Spatial Variations of Freshwater Reservoir Ages in the Loire River Watershed. Radiocarbon, 58(3): pp. 549–563.	https://doi.org/10.1017/RDC.2016.36	V1	2013-04-01	2013	River	Vienne	DIC									0.97	0.002	fraction modern	-37.3639	3.96963	permil	244.679	16.5		46.4044	0.701944	France	N	1.03011	0.941644	River	Collected in glass bottles and poisioned with mercury chloride in lab			A	A		10000	large	5724.1	64.495	3	376	39	106	972	108	5
238	Coularis, C., Tisnérat-Laborde, N., Pastor, L., Siclet, F. and Fontugne, M. (2016). Temporal and Spatial Variations of Freshwater Reservoir Ages in the Loire River Watershed. Radiocarbon, 58(3): pp. 549–563.	https://doi.org/10.1017/RDC.2016.36	V1	2013-07-01	2013	River	Vienne	DIC									0.947	0.004	fraction modern	-60.1893	7.93927	permil	437.447	34		46.4044	0.701944	France	N	1.03011	0.919317	River	Collected in glass bottles and poisioned with mercury chloride in lab			A	A		10000	large	5724.1	64.495	3	376	39	106	972	108	5
239	Coularis, C., Tisnérat-Laborde, N., Pastor, L., Siclet, F. and Fontugne, M. (2016). Temporal and Spatial Variations of Freshwater Reservoir Ages in the Loire River Watershed. Radiocarbon, 58(3): pp. 549–563.	https://doi.org/10.1017/RDC.2016.36	V1	2013-10-01	2013	River	Vienne	DIC	-12.64	0.04	permil						1.009	0.003	fraction modern	1.33998	5.95445	permil	modern	24		46.4044	0.701944	France	N	1.03011	0.979504	River	Collected in glass bottles and poisioned with mercury chloride in lab			A	A		10000	large	5724.1	64.495	3	376	39	106	972	108	5
240	Coularis, C., Tisnérat-Laborde, N., Pastor, L., Siclet, F. and Fontugne, M. (2016). Temporal and Spatial Variations of Freshwater Reservoir Ages in the Loire River Watershed. Radiocarbon, 58(3): pp. 549–563.	https://doi.org/10.1017/RDC.2016.36	V1	2014-03-01	2014	River	Vienne	DIC	-11.42	0.06	permil						1.001	0.002	fraction modern	-6.71945	3.96915	permil	modern	16		46.4044	0.701944	France	N	1.0262	0.975442	River	Collected in glass bottles and poisioned with mercury chloride in lab			A	A		10000	large	5724.1	64.495	3	376	39	106	972	108	5
241	Coularis, C., Tisnérat-Laborde, N., Pastor, L., Siclet, F. and Fontugne, M. (2016). Temporal and Spatial Variations of Freshwater Reservoir Ages in the Loire River Watershed. Radiocarbon, 58(3): pp. 549–563.	https://doi.org/10.1017/RDC.2016.36	V2	2013-07-01	2013	River	Vienne	DIC	-13.25	0.03	permil						0.942	0.004	fraction modern	-65.1514	7.93927	permil	479.972	34		46.4586	0.663611	France	N	1.03011	0.914463	River	Collected in glass bottles and poisioned with mercury chloride in lab			A	A		12000	large	5949	66.576	3	366	38	106	964	107	5
242	Coularis, C., Tisnérat-Laborde, N., Pastor, L., Siclet, F. and Fontugne, M. (2016). Temporal and Spatial Variations of Freshwater Reservoir Ages in the Loire River Watershed. Radiocarbon, 58(3): pp. 549–563.	https://doi.org/10.1017/RDC.2016.36	V2	2013-10-01	2013	River	Vienne	DIC	-12.24	0.05	permil						0.944	0.003	fraction modern	-63.1666	5.95445	permil	462.935	25.5		46.4586	0.663611	France	N	1.03011	0.916404	River	Collected in glass bottles and poisioned with mercury chloride in lab			A	A		12000	large	5949	66.576	3	366	38	106	964	107	5
243	Coularis, C., Tisnérat-Laborde, N., Pastor, L., Siclet, F. and Fontugne, M. (2016). Temporal and Spatial Variations of Freshwater Reservoir Ages in the Loire River Watershed. Radiocarbon, 58(3): pp. 549–563.	https://doi.org/10.1017/RDC.2016.36	V5	2013-03-01	2013	River	Vienne	DIC	-12.18	0.06	permil						0.874	0.002	fraction modern	-132.635	3.96963	permil	1081.84	18.5		46.5694	0.641389	France	N	1.03011	0.848451	River	Collected in glass bottles and poisioned with mercury chloride in lab			A	A		15000	large	6150.6	68.278	3	358	38	107	958	106	5
244	Coularis, C., Tisnérat-Laborde, N., Pastor, L., Siclet, F. and Fontugne, M. (2016). Temporal and Spatial Variations of Freshwater Reservoir Ages in the Loire River Watershed. Radiocarbon, 58(3): pp. 549–563.	https://doi.org/10.1017/RDC.2016.36	V7	2005-11-01	2005	River	Vienne	DIC	-10.45	0.09	permil						0.805	0.004	fraction modern	-200.338	7.94695	permil	1742.46	40		47.21	0.0791667	France	N	1.06516	0.755758	River	Collected in glass bottles and poisioned with mercury chloride in lab			A	A		21000	large	21027.8	212.061	3	257	26	109	850	95	4
245	Coularis, C., Tisnérat-Laborde, N., Pastor, L., Siclet, F. and Fontugne, M. (2016). Temporal and Spatial Variations of Freshwater Reservoir Ages in the Loire River Watershed. Radiocarbon, 58(3): pp. 549–563.	https://doi.org/10.1017/RDC.2016.36	V7	2013-04-01	2013	River	Vienne	DIC									0.897	0.002	fraction modern	-109.81	3.96963	permil	873.182	18		47.21	0.0791667	France	N	1.03011	0.870778	River	Collected in glass bottles and poisioned with mercury chloride in lab			A	A		21000	large	21027.8	212.061	3	257	26	109	850	95	4
246	Coularis, C., Tisnérat-Laborde, N., Pastor, L., Siclet, F. and Fontugne, M. (2016). Temporal and Spatial Variations of Freshwater Reservoir Ages in the Loire River Watershed. Radiocarbon, 58(3): pp. 549–563.	https://doi.org/10.1017/RDC.2016.36	Ma1	2013-03-01	2013	River	Mayenne	DIC	-11.16	0.03	permil						0.852	0.002	fraction modern	-154.468	3.96963	permil	1286.64	19		48.0992	-0.785	France	N	1.03011	0.827094	River	Collected in glass bottles and poisioned with mercury chloride in lab			A	A		2500	large	2780.4	43.037	1	182	22	102	759	97	6
247	Coularis, C., Tisnérat-Laborde, N., Pastor, L., Siclet, F. and Fontugne, M. (2016). Temporal and Spatial Variations of Freshwater Reservoir Ages in the Loire River Watershed. Radiocarbon, 58(3): pp. 549–563.	https://doi.org/10.1017/RDC.2016.36	Ma2	2013-04-01	2013	River	Mayenne	DIC	-13.61	0.06	permil						0.967	0.003	fraction modern	-40.3412	5.95445	permil	269.562	25		47.54	-0.613889	France	N	1.03011	0.938732	River	Collected in glass bottles and poisioned with mercury chloride in lab			A	A		5820	large	5843.8	66.556	1	130	19	107	734	91	5
248	Coularis, C., Tisnérat-Laborde, N., Pastor, L., Siclet, F. and Fontugne, M. (2016). Temporal and Spatial Variations of Freshwater Reservoir Ages in the Loire River Watershed. Radiocarbon, 58(3): pp. 549–563.	https://doi.org/10.1017/RDC.2016.36	Ma2	2013-07-01	2013	River	Mayenne	DIC									0.977	0.002	fraction modern	-30.4171	3.96963	permil	186.917	16.5		47.54	-0.613889	France	N	1.03011	0.94844	River	Collected in glass bottles and poisioned with mercury chloride in lab			A	A		5820	large	5843.8	66.556	1	130	19	107	734	91	5
249	Coularis, C., Tisnérat-Laborde, N., Pastor, L., Siclet, F. and Fontugne, M. (2016). Temporal and Spatial Variations of Freshwater Reservoir Ages in the Loire River Watershed. Radiocarbon, 58(3): pp. 549–563.	https://doi.org/10.1017/RDC.2016.36	Ma2	2013-10-01	2013	River	Mayenne	DIC	-10.7	0.02	permil						1.006	0.003	fraction modern	-1.63725	5.95445	permil	modern	24		47.54	-0.613889	France	N	1.03011	0.976592	River	Collected in glass bottles and poisioned with mercury chloride in lab			A	A		5820	large	5843.8	66.556	1	130	19	107	734	91	5
250	Coularis, C., Tisnérat-Laborde, N., Pastor, L., Siclet, F. and Fontugne, M. (2016). Temporal and Spatial Variations of Freshwater Reservoir Ages in the Loire River Watershed. Radiocarbon, 58(3): pp. 549–563.	https://doi.org/10.1017/RDC.2016.36	Ma2	2014-03-01	2014	River	Mayenne	DIC	-10.22	0.01	permil						0.99	0.002	fraction modern	-17.6346	3.96915	permil	80.7343	16		47.54	-0.613889	France	N	1.0262	0.964722	River	Collected in glass bottles and poisioned with mercury chloride in lab			A	A		5820	large	5843.8	66.556	1	130	19	107	734	91	5
251	Coularis, C., Tisnérat-Laborde, N., Pastor, L., Siclet, F. and Fontugne, M. (2016). Temporal and Spatial Variations of Freshwater Reservoir Ages in the Loire River Watershed. Radiocarbon, 58(3): pp. 549–563.	https://doi.org/10.1017/RDC.2016.36	S1	2013-03-01	2013	River	Sarthe	DIC	-11.04	0.04	permil						0.936	0.003	fraction modern	-71.1058	5.95445	permil	531.301	25.5		48.0131	0.198889	France	N	1.03011	0.908638	River	Collected in glass bottles and poisioned with mercury chloride in lab			A	A		4000	large	2879.1	25.206	0	156	23	102	723	88	5
252	Coularis, C., Tisnérat-Laborde, N., Pastor, L., Siclet, F. and Fontugne, M. (2016). Temporal and Spatial Variations of Freshwater Reservoir Ages in the Loire River Watershed. Radiocarbon, 58(3): pp. 549–563.	https://doi.org/10.1017/RDC.2016.36	Lo1	2013-03-01	2013	River	Loir	DIC	-8.74	0.03	permil						0.775	0.002	fraction modern	-230.884	3.96963	permil	2047.55	20.5		48.1789	1.38944	France	N	1.03011	0.752345	River	Collected in glass bottles and poisioned with mercury chloride in lab			A	A		500	large	383.7	2.75	1	198	10	101	664	82	6
253	Coularis, C., Tisnérat-Laborde, N., Pastor, L., Siclet, F. and Fontugne, M. (2016). Temporal and Spatial Variations of Freshwater Reservoir Ages in the Loire River Watershed. Radiocarbon, 58(3): pp. 549–563.	https://doi.org/10.1017/RDC.2016.36	Lo2	2013-04-01	2013	River	Loir	DIC	-10.26	0.06	permil						0.82	0.002	fraction modern	-186.225	3.96963	permil	1594.16	19.5		47.3747	-0.500833	France	N	1.03011	0.796029	River	Collected in glass bottles and poisioned with mercury chloride in lab			A	A		8000	large	193.1	1.334	0	63	13	114	674	78	4
254	Coularis, C., Tisnérat-Laborde, N., Pastor, L., Siclet, F. and Fontugne, M. (2016). Temporal and Spatial Variations of Freshwater Reservoir Ages in the Loire River Watershed. Radiocarbon, 58(3): pp. 549–563.	https://doi.org/10.1017/RDC.2016.36	Lo2	2013-07-01	2013	River	Loir	DIC									0.82	0.003	fraction modern	-186.225	5.95445	permil	1594.16	29.5		47.3747	-0.500833	France	N	1.03011	0.796029	River	Collected in glass bottles and poisioned with mercury chloride in lab			A	A		8000	large	193.1	1.334	0	63	13	114	674	78	4
255	Coularis, C., Tisnérat-Laborde, N., Pastor, L., Siclet, F. and Fontugne, M. (2016). Temporal and Spatial Variations of Freshwater Reservoir Ages in the Loire River Watershed. Radiocarbon, 58(3): pp. 549–563.	https://doi.org/10.1017/RDC.2016.36	Lo2	2013-10-01	2013	River	Loir	DIC	-11.92	0.04	permil						0.798	0.006	fraction modern	-208.058	11.9089	permil	1812.62	60.5		47.3747	-0.500833	France	N	1.03011	0.774672	River	Collected in glass bottles and poisioned with mercury chloride in lab			A	A		8000	large	193.1	1.334	0	63	13	114	674	78	4
256	Coularis, C., Tisnérat-Laborde, N., Pastor, L., Siclet, F. and Fontugne, M. (2016). Temporal and Spatial Variations of Freshwater Reservoir Ages in the Loire River Watershed. Radiocarbon, 58(3): pp. 549–563.	https://doi.org/10.1017/RDC.2016.36	Lo2	2014-03-01	2014	River	Loir	DIC	-9.57	0.04	permil						0.843	0.002	fraction modern	-163.501	3.96915	permil	1371.94	19		47.3747	-0.500833	France	N	1.0262	0.821476	River	Collected in glass bottles and poisioned with mercury chloride in lab			A	A		8000	large	193.1	1.334	0	63	13	114	674	78	4
257	Coularis, C., Tisnérat-Laborde, N., Pastor, L., Siclet, F. and Fontugne, M. (2016). Temporal and Spatial Variations of Freshwater Reservoir Ages in the Loire River Watershed. Radiocarbon, 58(3): pp. 549–563.	https://doi.org/10.1017/RDC.2016.36	M1	2013-04-01	2013	River	Maine	DIC	-10.49	0.08	permil						0.91	0.003	fraction modern	-96.9084	5.95445	permil	757.598	26.5		47.4444	-0.596389	France	N	1.03011	0.883398	River	Collected in glass bottles and poisioned with mercury chloride in lab			A	A		22000	large	22107.6	176.179	1	128	17	107	698	84	5
258	Coularis, C., Tisnérat-Laborde, N., Pastor, L., Siclet, F. and Fontugne, M. (2016). Temporal and Spatial Variations of Freshwater Reservoir Ages in the Loire River Watershed. Radiocarbon, 58(3): pp. 549–563.	https://doi.org/10.1017/RDC.2016.36	M1	2013-07-01	2013	River	Maine	DIC	-12.36	0.02	permil						0.86	0.002	fraction modern	-146.529	3.96963	permil	1211.56	18.5		47.4444	-0.596389	France	N	1.03011	0.83486	River	Collected in glass bottles and poisioned with mercury chloride in lab			A	A		22000	large	22107.6	176.179	1	128	17	107	698	84	5
259	Coularis, C., Tisnérat-Laborde, N., Pastor, L., Siclet, F. and Fontugne, M. (2016). Temporal and Spatial Variations of Freshwater Reservoir Ages in the Loire River Watershed. Radiocarbon, 58(3): pp. 549–563.	https://doi.org/10.1017/RDC.2016.36	M1	2013-10-01	2013	River	Maine	DIC	-12.28	0.1	permil						0.847	0.003	fraction modern	-159.43	5.95445	permil	1333.92	28.5		47.4444	-0.596389	France	N	1.03011	0.82224	River	Collected in glass bottles and poisioned with mercury chloride in lab			A	A		22000	large	22107.6	176.179	1	128	17	107	698	84	5
260	Coularis, C., Tisnérat-Laborde, N., Pastor, L., Siclet, F. and Fontugne, M. (2016). Temporal and Spatial Variations of Freshwater Reservoir Ages in the Loire River Watershed. Radiocarbon, 58(3): pp. 549–563.	https://doi.org/10.1017/RDC.2016.36	M1	2014-03-01	2014	River	Maine	DIC	-11.25	0.04	permil						0.89	0.002	fraction modern	-116.863	3.96915	permil	936.116	18		47.4444	-0.596389	France	N	1.0262	0.867276	River	Collected in glass bottles and poisioned with mercury chloride in lab			A	A		22000	large	22107.6	176.179	1	128	17	107	698	84	5
261	Dean, J. F., Billett, M. F., Murray, C., & Garnett, M. H. (2017). Ancient dissolved methane in inland waters revealed by a new collection method at low field concentrations for radiocarbon (14C) analysis. Water Research, 115: 236- 244.	https://doi.org/10.1016/j.watres.2017.03.009	CMV1-R	2015-07-22	2015	Stream	Langlands Moss	CH4	-63	0.2	permil				SUERC	63608	0.6761	0.00654	1 sd	-329.195	12.9776	permil	3055	38		55.7344	-4.17683	United Kingdom	N	1.02348	0.660586	River	Headspace method		13.2	A	A		0.15	small	3.1	0.11	0	272	32	72	1358	242	25
262	Dean, J. F., Billett, M. F., Murray, C., & Garnett, M. H. (2017). Ancient dissolved methane in inland waters revealed by a new collection method at low field concentrations for radiocarbon (14C) analysis. Water Research, 115: 236- 244.	https://doi.org/10.1016/j.watres.2017.03.009	CMV2-R	2015-07-22	2015	Stream	Langlands Moss	CH4	-65.6	0.2	permil				UCIAMS	172041	0.6891	0.0058	1 sd	-316.297	11.5092	permil	2895	20		55.7344	-4.17683	United Kingdom	N	1.02348	0.673288	River	Headspace method		13.2	A	A		0.15	small	3.1	0.11	0	272	32	72	1358	242	25
263	Dean, J. F., Billett, M. F., Murray, C., & Garnett, M. H. (2017). Ancient dissolved methane in inland waters revealed by a new collection method at low field concentrations for radiocarbon (14C) analysis. Water Research, 115: 236- 244.	https://doi.org/10.1016/j.watres.2017.03.009	CMV3-R	2015-07-22	2015	Stream	Langlands Moss	CH4	-63.1	0.2	permil				SUERC	63612	0.6772	0.0064	1 sd	-328.104	12.6998	permil	3052	37		55.7344	-4.17683	United Kingdom	N	1.02348	0.661661	River	Headspace method		13.2	A	A		0.15	small	3.1	0.11	0	272	32	72	1358	242	25
264	Dean, J. F., Billett, M. F., Murray, C., & Garnett, M. H. (2017). Ancient dissolved methane in inland waters revealed by a new collection method at low field concentrations for radiocarbon (14C) analysis. Water Research, 115: 236- 244.	https://doi.org/10.1016/j.watres.2017.03.009	AWC-R	2015-07-22	2015	Stream	Langlands Moss	CH4	-62.7	0.2	permil				SUERC	63613	0.6964	0.0064	1 sd	-309.054	12.6998	permil	2856	36		55.7344	-4.17683	United Kingdom	N	1.02348	0.68042	River	Headspace method		13.2	A	A		0.15	small	3.1	0.11	0	272	32	72	1358	242	25
265	Dean, J. F., Billett, M. F., Murray, C., & Garnett, M. H. (2017). Ancient dissolved methane in inland waters revealed by a new collection method at low field concentrations for radiocarbon (14C) analysis. Water Research, 115: 236- 244.	https://doi.org/10.1016/j.watres.2017.03.009	CMV1-T	2015-07-23	2015	Stream	Langlands Moss	CH4	-54.6	0.2	permil				UCIAMS	172040	0.763	0.0058	1 sd	-242.976	11.5092	permil	2065	20		55.7344	-4.17683	United Kingdom	N	1.02348	0.745492	River	Headspace method		11.6	A	A		0.15	small	3.1	0.11	0	272	32	72	1358	242	25
266	Dean, J. F., Billett, M. F., Murray, C., & Garnett, M. H. (2017). Ancient dissolved methane in inland waters revealed by a new collection method at low field concentrations for radiocarbon (14C) analysis. Water Research, 115: 236- 244.	https://doi.org/10.1016/j.watres.2017.03.009	CMV3-T	2015-07-23	2015	Stream	Langlands Moss	CH4	-63.2	0.2	permil				SUERC	63606	0.6805	0.0063	1 sd	-324.83	12.5013	permil	3063	35		55.7344	-4.17683	United Kingdom	N	1.02348	0.664885	River	Headspace method		11.5	A	A		0.15	small	3.1	0.11	0	272	32	72	1358	242	25
267	Dean, J. F., Billett, M. F., Murray, C., & Garnett, M. H. (2017). Ancient dissolved methane in inland waters revealed by a new collection method at low field concentrations for radiocarbon (14C) analysis. Water Research, 115: 236- 244.	https://doi.org/10.1016/j.watres.2017.03.009	CMV4-T	2015-07-23	2015	Stream	Langlands Moss	CH4	-61.4	0.2	permil				SUERC	63607	0.7014	0.0065	1 sd	-304.094	12.8982	permil	2821	37		55.7344	-4.17683	United Kingdom	N	1.02348	0.685306	River	Headspace method		11.5	A	A		0.15	small	3.1	0.11	0	272	32	72	1358	242	25
268	Dean, J. F., Meisel, O. H., Martyn Roscoe, M., Belelli Marchesini, L., Garnett, M. H., Lenderink, H., van Logtestijn, R., Borges, A. V., Bouillon, S., Lambert, T., Röckmann, T., Maximov, T., Petrov, R., Karsanaev, S., Aerts, R., van Huissteden, J., Vonk, J. E., Dolman, A. J. (2020). East Siberian Arctic inland waters emit mostly contemporary carbon. Nature Communications, 11: 1627.	https://doi.org/10.1038/s41467-020-15511-6	S03	2016-08-05	2016	Stream	Berelekh River tributary	CO2	-18.3	0.1	permil				SUERC	70292	0.9973	0.0046	1 sd	-10.63	4.56	permil	22	37	7.6	70.83	147.512	Russia	N	1.01903	0.978675	Stream	Super Headspace method		13.65	A	A		30	large	22.7	0.117	86	-6	41	-137	199	66	69
269	Dean, J. F., Meisel, O. H., Martyn Roscoe, M., Belelli Marchesini, L., Garnett, M. H., Lenderink, H., van Logtestijn, R., Borges, A. V., Bouillon, S., Lambert, T., Röckmann, T., Maximov, T., Petrov, R., Karsanaev, S., Aerts, R., van Huissteden, J., Vonk, J. E., Dolman, A. J. (2020). East Siberian Arctic inland waters emit mostly contemporary carbon. Nature Communications, 11: 1627.	https://doi.org/10.1038/s41467-020-15511-6	S03	2016-08-05	2016	Stream	Berelekh River tributary	CH4	-62.3	0.1	permil	-356.094	6.45998	permil	UCIAMS	182234	1.0067	0.0018	1 sd	-1.31	1.79	permil	modern		7.6	70.83	147.512	Russia	N	1.01903	0.9879	Stream	Coiled Membrane Vessel		13.65	A	A		30	large	22.7	0.117	86	-6	41	-137	199	66	69
270	Dean, J. F., van der Velde, Y., Garnett, M. H., Dinsmore, K. J., Baxter, R., Lessels, J. S., Smith, P., Street, L., Subke, J-A., Tetzlaff, D., Washbourne, I., Wookey, P. A., & Billett, M. F. (2018). Abundant pre-industrial carbon detected in Canadian Arctic headwaters - implications for the permafrost carbon feedback. Environmental Research Letters, 13: 034024.	https://doi.org/10.1088/1748-9326/aaa1fe	s1	2014-06-12	2014	Stream	Siksik Creek	CO2	-23.3	0.1	permil				SUERC	54904	1.0506	0.0051	1 sd	42.3715	10.1213	permil	modern		6.29	68.7485	-133.495	Canada	N	1.0262	1.02378	River	Super headspace method		1.4	A	A	0.94	0.94	small	13.2	0.058	14	83	27	-100	209	60	65
271	Dean, J. F., van der Velde, Y., Garnett, M. H., Dinsmore, K. J., Baxter, R., Lessels, J. S., Smith, P., Street, L., Subke, J-A., Tetzlaff, D., Washbourne, I., Wookey, P. A., & Billett, M. F. (2018). Abundant pre-industrial carbon detected in Canadian Arctic headwaters - implications for the permafrost carbon feedback. Environmental Research Letters, 13: 034024.	https://doi.org/10.1088/1748-9326/aaa1fe	s3	2014-06-12	2014	Stream	Siksik Creek	CO2	-23.4	0.1	permil				SUERC	54905	1.0852	0.0049	1 sd	76.7005	9.72443	permil	modern		6.46	68.7485	-133.495	Canada	N	1.0262	1.05749	River	Super headspace method		1.7	A	A		0.7	small	13.2	0.058	14	83	27	-100	209	60	65
272	Dean, J. F., van der Velde, Y., Garnett, M. H., Dinsmore, K. J., Baxter, R., Lessels, J. S., Smith, P., Street, L., Subke, J-A., Tetzlaff, D., Washbourne, I., Wookey, P. A., & Billett, M. F. (2018). Abundant pre-industrial carbon detected in Canadian Arctic headwaters - implications for the permafrost carbon feedback. Environmental Research Letters, 13: 034024.	https://doi.org/10.1088/1748-9326/aaa1fe	s7	2014-06-12	2014	Stream	Siksik Creek	CO2	-24.1	0.1	permil				SUERC	54906	1.0897	0.0049	1 sd	81.1652	9.72443	permil	modern		6.22	68.7485	-133.495	Canada	N	1.0262	1.06188	River	Super headspace method		4.3	A	A		0.2	small	13.2	0.058	14	83	27	-100	209	60	65
273	Dean, J. F., van der Velde, Y., Garnett, M. H., Dinsmore, K. J., Baxter, R., Lessels, J. S., Smith, P., Street, L., Subke, J-A., Tetzlaff, D., Washbourne, I., Wookey, P. A., & Billett, M. F. (2018). Abundant pre-industrial carbon detected in Canadian Arctic headwaters - implications for the permafrost carbon feedback. Environmental Research Letters, 13: 034024.	https://doi.org/10.1088/1748-9326/aaa1fe	s1	2014-07-13	2014	Stream	Siksik Creek	CO2	-24.2	0.1	permil				SUERC	55658	1.0388	0.0048	1 sd	30.6364	9.52597	permil	modern		6.23	68.7485	-133.495	Canada	N	1.0262	1.01228	River	Super headspace method		10.7	A	A	0.94	0.94	small	13.2	0.058	14	83	27	-100	209	60	65
274	Dean, J. F., van der Velde, Y., Garnett, M. H., Dinsmore, K. J., Baxter, R., Lessels, J. S., Smith, P., Street, L., Subke, J-A., Tetzlaff, D., Washbourne, I., Wookey, P. A., & Billett, M. F. (2018). Abundant pre-industrial carbon detected in Canadian Arctic headwaters - implications for the permafrost carbon feedback. Environmental Research Letters, 13: 034024.	https://doi.org/10.1088/1748-9326/aaa1fe	s3	2014-07-13	2014	Stream	Siksik Creek	CO2	-24.4	0.1	permil				SUERC	55659	1.0457	0.0048	1 sd	37.5099	9.52597	permil	modern		5.92	68.7485	-133.495	Canada	N	1.0262	1.019	River	Super headspace method		10.5	A	A		0.7	small	13.2	0.058	14	83	27	-100	209	60	65
275	Dean, J. F., van der Velde, Y., Garnett, M. H., Dinsmore, K. J., Baxter, R., Lessels, J. S., Smith, P., Street, L., Subke, J-A., Tetzlaff, D., Washbourne, I., Wookey, P. A., & Billett, M. F. (2018). Abundant pre-industrial carbon detected in Canadian Arctic headwaters - implications for the permafrost carbon feedback. Environmental Research Letters, 13: 034024.	https://doi.org/10.1088/1748-9326/aaa1fe	s5	2014-07-12	2014	Stream	Siksik Creek	CO2	-22.9	0.1	permil				SUERC	55660	1.047	0.0048	1 sd	38.7997	9.52597	permil	modern		6.28	68.7485	-133.495	Canada	N	1.0262	1.02027	River	Super headspace method		12.1	A	A		0.5	small	13.2	0.058	14	83	27	-100	209	60	65
276	Dean, J. F., van der Velde, Y., Garnett, M. H., Dinsmore, K. J., Baxter, R., Lessels, J. S., Smith, P., Street, L., Subke, J-A., Tetzlaff, D., Washbourne, I., Wookey, P. A., & Billett, M. F. (2018). Abundant pre-industrial carbon detected in Canadian Arctic headwaters - implications for the permafrost carbon feedback. Environmental Research Letters, 13: 034024.	https://doi.org/10.1088/1748-9326/aaa1fe	s7	2014-07-12	2014	Stream	Siksik Creek	CO2	-21.8	0.1	permil				SUERC	55663	1.0545	0.0049	1 sd	46.2409	9.72443	permil	modern		6	68.7485	-133.495	Canada	N	1.0262	1.02758	River	Super headspace method		2.5	A	A		0.2	small	13.2	0.058	14	83	27	-100	209	60	65
277	Dean, J. F., van der Velde, Y., Garnett, M. H., Dinsmore, K. J., Baxter, R., Lessels, J. S., Smith, P., Street, L., Subke, J-A., Tetzlaff, D., Washbourne, I., Wookey, P. A., & Billett, M. F. (2018). Abundant pre-industrial carbon detected in Canadian Arctic headwaters - implications for the permafrost carbon feedback. Environmental Research Letters, 13: 034024.	https://doi.org/10.1088/1748-9326/aaa1fe	s1	2014-07-28	2014	Stream	Siksik Creek	CO2	-21.6	0.1	permil				SUERC	55666	1.0395	0.0046	1 sd	31.3584	9.12905	permil	modern		6.31	68.7485	-133.495	Canada	N	1.0262	1.01296	River	Super headspace method		4.9	A	A	0.94	0.94	small	13.2	0.058	14	83	27	-100	209	60	65
278	Dean, J. F., van der Velde, Y., Garnett, M. H., Dinsmore, K. J., Baxter, R., Lessels, J. S., Smith, P., Street, L., Subke, J-A., Tetzlaff, D., Washbourne, I., Wookey, P. A., & Billett, M. F. (2018). Abundant pre-industrial carbon detected in Canadian Arctic headwaters - implications for the permafrost carbon feedback. Environmental Research Letters, 13: 034024.	https://doi.org/10.1088/1748-9326/aaa1fe	s3	2014-07-28	2014	Stream	Siksik Creek	CO2	-24.4	0.1	permil				SUERC	55667	1.0384	0.0048	1 sd	30.267	9.52597	permil	modern		6.57	68.7485	-133.495	Canada	N	1.0262	1.01189	River	Super headspace method		3.2	A	A		0.7	small	13.2	0.058	14	83	27	-100	209	60	65
279	Dean, J. F., van der Velde, Y., Garnett, M. H., Dinsmore, K. J., Baxter, R., Lessels, J. S., Smith, P., Street, L., Subke, J-A., Tetzlaff, D., Washbourne, I., Wookey, P. A., & Billett, M. F. (2018). Abundant pre-industrial carbon detected in Canadian Arctic headwaters - implications for the permafrost carbon feedback. Environmental Research Letters, 13: 034024.	https://doi.org/10.1088/1748-9326/aaa1fe	s5	2014-07-28	2014	Stream	Siksik Creek	CO2	-20.8	0.1	permil				SUERC	55668	1.031	0.0045	1 sd	22.925	8.93059	permil	modern		6.56	68.7485	-133.495	Canada	N	1.0262	1.00468	River	Super headspace method		4.3	A	A		0.5	small	13.2	0.058	14	83	27	-100	209	60	65
280	Dean, J. F., van der Velde, Y., Garnett, M. H., Dinsmore, K. J., Baxter, R., Lessels, J. S., Smith, P., Street, L., Subke, J-A., Tetzlaff, D., Washbourne, I., Wookey, P. A., & Billett, M. F. (2018). Abundant pre-industrial carbon detected in Canadian Arctic headwaters - implications for the permafrost carbon feedback. Environmental Research Letters, 13: 034024.	https://doi.org/10.1088/1748-9326/aaa1fe	s7	2014-07-28	2014	Stream	Siksik Creek	CO2	-22.4	0.1	permil				SUERC	55669	1.0456	0.0048	1 sd	37.4106	9.52251	permil	modern		6.21	68.7485	-133.495	Canada	N	1.0262	1.0189	River	Super headspace method		3.2	A	A		0.2	small	13.2	0.058	14	83	27	-100	209	60	65
281	Dean, J. F., van der Velde, Y., Garnett, M. H., Dinsmore, K. J., Baxter, R., Lessels, J. S., Smith, P., Street, L., Subke, J-A., Tetzlaff, D., Washbourne, I., Wookey, P. A., & Billett, M. F. (2018). Abundant pre-industrial carbon detected in Canadian Arctic headwaters - implications for the permafrost carbon feedback. Environmental Research Letters, 13: 034024.	https://doi.org/10.1088/1748-9326/aaa1fe	s1	2014-08-30	2014	Stream	Siksik Creek	CO2	-22.4	0.1	permil				SUERC	57636	1.0362	0.0048	1 sd	28.0843	9.52597	permil	modern		6.69	68.7485	-133.495	Canada	N	1.0262	1.00974	River	Super headspace method		4.8	A	A	0.94	0.94	small	13.2	0.058	14	83	27	-100	209	60	65
282	Dean, J. F., van der Velde, Y., Garnett, M. H., Dinsmore, K. J., Baxter, R., Lessels, J. S., Smith, P., Street, L., Subke, J-A., Tetzlaff, D., Washbourne, I., Wookey, P. A., & Billett, M. F. (2018). Abundant pre-industrial carbon detected in Canadian Arctic headwaters - implications for the permafrost carbon feedback. Environmental Research Letters, 13: 034024.	https://doi.org/10.1088/1748-9326/aaa1fe	s3	2014-08-30	2014	Stream	Siksik Creek	CO2	-21.4	0.1	permil				SUERC	57639	1.042	0.0045	1 sd	33.8388	8.93059	permil	modern		6.63	68.7485	-133.495	Canada	N	1.0262	1.01539	River	Super headspace method		4.3	A	A		0.7	small	13.2	0.058	14	83	27	-100	209	60	65
283	Dean, J. F., van der Velde, Y., Garnett, M. H., Dinsmore, K. J., Baxter, R., Lessels, J. S., Smith, P., Street, L., Subke, J-A., Tetzlaff, D., Washbourne, I., Wookey, P. A., & Billett, M. F. (2018). Abundant pre-industrial carbon detected in Canadian Arctic headwaters - implications for the permafrost carbon feedback. Environmental Research Letters, 13: 034024.	https://doi.org/10.1088/1748-9326/aaa1fe	s5	2014-08-30	2014	Stream	Siksik Creek	CO2	-20.3	0.1	permil				SUERC	57640	1.0486	0.0049	1 sd	40.3871	9.72443	permil	modern		6.71	68.7485	-133.495	Canada	N	1.0262	1.02183	River	Super headspace method		3.9	A	A		0.5	small	13.2	0.058	14	83	27	-100	209	60	65
284	Dean, J. F., van der Velde, Y., Garnett, M. H., Dinsmore, K. J., Baxter, R., Lessels, J. S., Smith, P., Street, L., Subke, J-A., Tetzlaff, D., Washbourne, I., Wookey, P. A., & Billett, M. F. (2018). Abundant pre-industrial carbon detected in Canadian Arctic headwaters - implications for the permafrost carbon feedback. Environmental Research Letters, 13: 034024.	https://doi.org/10.1088/1748-9326/aaa1fe	s7	2014-08-30	2014	Stream	Siksik Creek	CO2	-22.8	0.1	permil				SUERC	57641	1.0489	0.0049	1 sd	40.6848	9.71972	permil	modern		6.25	68.7485	-133.495	Canada	N	1.0262	1.02212	River	Super headspace method		1.5	A	A		0.2	small	13.2	0.058	14	83	27	-100	209	60	65
285	Dean, J. F., van der Velde, Y., Garnett, M. H., Dinsmore, K. J., Baxter, R., Lessels, J. S., Smith, P., Street, L., Subke, J-A., Tetzlaff, D., Washbourne, I., Wookey, P. A., & Billett, M. F. (2018). Abundant pre-industrial carbon detected in Canadian Arctic headwaters - implications for the permafrost carbon feedback. Environmental Research Letters, 13: 034024.	https://doi.org/10.1088/1748-9326/aaa1fe	s3	2014-09-08	2014	Stream	Siksik Creek	CO2	-20.9	0.1	permil				SUERC	57651	1.0348	0.0045	1 sd	26.6952	8.93059	permil	modern		6.68	68.7485	-133.495	Canada	N	1.0262	1.00838	River	Super headspace method		0.6	A	A		0.7	small	13.2	0.058	14	83	27	-100	209	60	65
286	Dean, J. F., van der Velde, Y., Garnett, M. H., Dinsmore, K. J., Baxter, R., Lessels, J. S., Smith, P., Street, L., Subke, J-A., Tetzlaff, D., Washbourne, I., Wookey, P. A., & Billett, M. F. (2018). Abundant pre-industrial carbon detected in Canadian Arctic headwaters - implications for the permafrost carbon feedback. Environmental Research Letters, 13: 034024.	https://doi.org/10.1088/1748-9326/aaa1fe	s5	2014-09-08	2014	Stream	Siksik Creek	CO2	-20.5	0.1	permil				SUERC	57652	1.0425	0.0045	1 sd	34.5852	8.93059	permil	modern		6.73	68.7485	-133.495	Canada	N	1.0262	1.01588	River	Super headspace method		0.1	A	A		0.5	small	13.2	0.058	14	83	27	-100	209	60	65
287	Dean, J. F., van der Velde, Y., Garnett, M. H., Dinsmore, K. J., Baxter, R., Lessels, J. S., Smith, P., Street, L., Subke, J-A., Tetzlaff, D., Washbourne, I., Wookey, P. A., & Billett, M. F. (2018). Abundant pre-industrial carbon detected in Canadian Arctic headwaters - implications for the permafrost carbon feedback. Environmental Research Letters, 13: 034024.	https://doi.org/10.1088/1748-9326/aaa1fe	s7	2014-09-08	2014	Stream	Siksik Creek	CO2	-24.4	0.1	permil				SUERC	57653	1.0553	0.0046	1 sd	47.288	9.12905	permil	modern		6.25	68.7485	-133.495	Canada	N	1.0262	1.02836	River	Super headspace method		1.5	A	A		0.2	small	13.2	0.058	14	83	27	-100	209	60	65
288	Dean, J. F., van der Velde, Y., Garnett, M. H., Dinsmore, K. J., Baxter, R., Lessels, J. S., Smith, P., Street, L., Subke, J-A., Tetzlaff, D., Washbourne, I., Wookey, P. A., & Billett, M. F. (2018). Abundant pre-industrial carbon detected in Canadian Arctic headwaters - implications for the permafrost carbon feedback. Environmental Research Letters, 13: 034024.	https://doi.org/10.1088/1748-9326/aaa1fe	s3	2014-07-13	2014	Stream	Siksik Creek	CH4	-54.8	0.1	permil				SUERC	55659	1.0078	0.01	1 sd	0.14864	19.8458	permil	modern		6.38	68.7485	-133.495	Canada	N	1.0262	0.982068	River	Super headspace method		11	A	A		0.7	small	13.2	0.058	14	83	27	-100	209	60	65
289	Dean, J. F., Garnett, M. H., Spyrakos, E., and Billett, M. F. (2019). The potential hidden age of dissolved organic carbon exported by peatland streams. Journal of Geophysical Research: Biogeosciences, 124: 328-341.	https://doi.org/10.1029/2018JG004650	AU	2015-03-17	2015	Stream	Auchencorth Moss	CO2	-18.6	0.1	permil				SUERC	61488	0.8814	0.0038	1 sd	-125.503	7.54048	permil	1014	35	5.9	55.7933	-3.24472	United Kingdom	N	1.02348	0.861175	Stream	Super headspace method		3.7	A	A	3.4	3.4	small	6.4	0.139	0	267	14	75	925	158	18
290	Doran, P. T., Kenig, F., Knoepfle, J. L., Mikucki, J. A., Lyons, W. B. (2014), Radiocarbon distribution and the effect of legacy in lakes of the McMurdo Dry Valleys, Antarctica, Limnology and Oceanography, 59(3): 811-826.	https://doi.org/10.4319/lo.2014.59.3.0811	Andersen-source	2001-12-01	2001	Ephemeral stream	McMurdo Dry Valleys	DIC	1.8	0.1	permil						1.04	0.00833689	fraction modern	33.6039	16.5712	permil	modern			-77.6149	162.925	Antarctica	S	1.09134	0.952955	River	Collected in 125ml serum vials and posioned with HgCl2	uncertainity assumed for 13C, for 14C age uncertainties given for those with ages and these used to assume for other data		C	B		0.1	small
291	Doran, P. T., Kenig, F., Knoepfle, J. L., Mikucki, J. A., Lyons, W. B. (2014), Radiocarbon distribution and the effect of legacy in lakes of the McMurdo Dry Valleys, Antarctica, Limnology and Oceanography, 59(3): 811-826.	https://doi.org/10.4319/lo.2014.59.3.0811	Andersen-middle	2001-12-01	2001	Ephemeral stream	McMurdo Dry Valleys	DIC	-0.9	0.1	permil						0.96	0.00833689	fraction modern	-45.9041	16.5712	permil	292	49		-77.6197	162.904	Antarctica	S	1.09134	0.879651	River	Collected in 125ml serum vials and posioned with HgCl3	uncertainity assumed for 13C, for 14C age uncertainties given for those with ages and these used to assume for other data		C	B		0.5	small
292	Doran, P. T., Kenig, F., Knoepfle, J. L., Mikucki, J. A., Lyons, W. B. (2014), Radiocarbon distribution and the effect of legacy in lakes of the McMurdo Dry Valleys, Antarctica, Limnology and Oceanography, 59(3): 811-826.	https://doi.org/10.4319/lo.2014.59.3.0811	Andersen-mouth	2001-12-01	2001	Ephemeral stream	McMurdo Dry Valleys	DIC	0	0.1	permil						1.05	0.00833689	fraction modern	43.5424	16.5712	permil	modern			-77.6235	162.904	Antarctica	S	1.09134	0.962118	River	Collected in 125ml serum vials and posioned with HgCl4	uncertainity assumed for 13C, for 14C age uncertainties given for those with ages and these used to assume for other data		C	B		1	small
293	Doran, P. T., Kenig, F., Knoepfle, J. L., Mikucki, J. A., Lyons, W. B. (2014), Radiocarbon distribution and the effect of legacy in lakes of the McMurdo Dry Valleys, Antarctica, Limnology and Oceanography, 59(3): 811-826.	https://doi.org/10.4319/lo.2014.59.3.0811	Canada-source	1999-12-01	1999	Ephemeral stream	McMurdo Dry Valleys	DIC	-0.1	0.1	permil						1.07	0.00833689	fraction modern	63.6767	16.5753	permil	modern			-77.6125	163.024	Antarctica	S	1.10023	0.972528	River	Collected in 125ml serum vials and posioned with HgCl5	uncertainity assumed for 13C, for 14C age uncertainties given for those with ages and these used to assume for other data		C	B		0.1	small
294	Doran, P. T., Kenig, F., Knoepfle, J. L., Mikucki, J. A., Lyons, W. B. (2014), Radiocarbon distribution and the effect of legacy in lakes of the McMurdo Dry Valleys, Antarctica, Limnology and Oceanography, 59(3): 811-826.	https://doi.org/10.4319/lo.2014.59.3.0811	Canada-middle	1999-12-01	1999	Ephemeral stream	McMurdo Dry Valleys	DIC	-0.5	0.1	permil						1.06	0.00833689	fraction modern	53.7358	16.5753	permil	modern			-77.6136	163.045	Antarctica	S	1.10023	0.963439	River	Collected in 125ml serum vials and posioned with HgCl6	uncertainity assumed for 13C, for 14C age uncertainties given for those with ages and these used to assume for other data		C	B		1	small
295	Doran, P. T., Kenig, F., Knoepfle, J. L., Mikucki, J. A., Lyons, W. B. (2014), Radiocarbon distribution and the effect of legacy in lakes of the McMurdo Dry Valleys, Antarctica, Limnology and Oceanography, 59(3): 811-826.	https://doi.org/10.4319/lo.2014.59.3.0811	Canada-mouth	1999-12-01	1999	Ephemeral stream	McMurdo Dry Valleys	DIC	0	0.1	permil						1.08	0.00833689	fraction modern	73.6176	16.5753	permil	modern			-77.6154	163.071	Antarctica	S	1.10023	0.981617	River	Collected in 125ml serum vials and posioned with HgCl7	uncertainity assumed for 13C, for 14C age uncertainties given for those with ages and these used to assume for other data		C	B		4	small
296	Doran, P. T., Kenig, F., Knoepfle, J. L., Mikucki, J. A., Lyons, W. B. (2014), Radiocarbon distribution and the effect of legacy in lakes of the McMurdo Dry Valleys, Antarctica, Limnology and Oceanography, 59(3): 811-826.	https://doi.org/10.4319/lo.2014.59.3.0811	Lawson-source	1999-12-01	1999	Ephemeral stream	McMurdo Dry Valleys	DIC	-4.7	0.1	permil						1.19	0.00833689	fraction modern	182.968	16.5753	permil	modern			-77.7124	162.216	Antarctica	S	1.10023	1.0816	River	Collected in 125ml serum vials and posioned with HgCl8	uncertainity assumed for 13C, for 14C age uncertainties given for those with ages and these used to assume for other data		C	B		0.1	small
297	Doran, P. T., Kenig, F., Knoepfle, J. L., Mikucki, J. A., Lyons, W. B. (2014), Radiocarbon distribution and the effect of legacy in lakes of the McMurdo Dry Valleys, Antarctica, Limnology and Oceanography, 59(3): 811-826.	https://doi.org/10.4319/lo.2014.59.3.0811	Lawson-middle	1999-12-01	1999	Ephemeral stream	McMurdo Dry Valleys	DIC	-4	0.1	permil						1.03	0.00833689	fraction modern	23.9131	16.5753	permil	modern			-77.7166	162.256	Antarctica	S	1.10023	0.936172	River	Collected in 125ml serum vials and posioned with HgCl9	uncertainity assumed for 13C, for 14C age uncertainties given for those with ages and these used to assume for other data		C	B		0.5	small
298	Doran, P. T., Kenig, F., Knoepfle, J. L., Mikucki, J. A., Lyons, W. B. (2014), Radiocarbon distribution and the effect of legacy in lakes of the McMurdo Dry Valleys, Antarctica, Limnology and Oceanography, 59(3): 811-826.	https://doi.org/10.4319/lo.2014.59.3.0811	Priscu-source	1999-12-01	1999	Ephemeral stream	McMurdo Dry Valleys	DIC	-3.2	0.1	permil						1.18	0.00833689	fraction modern	173.027	16.5753	permil	modern			-77.6963	162.539	Antarctica	S	1.10023	1.07251	River	Collected in 125ml serum vials and posioned with HgCl10	uncertainity assumed for 13C, for 14C age uncertainties given for those with ages and these used to assume for other data		C	B		0.1	small
299	Doran, P. T., Kenig, F., Knoepfle, J. L., Mikucki, J. A., Lyons, W. B. (2014), Radiocarbon distribution and the effect of legacy in lakes of the McMurdo Dry Valleys, Antarctica, Limnology and Oceanography, 59(3): 811-826.	https://doi.org/10.4319/lo.2014.59.3.0811	Priscu-mouth	1999-12-01	1999	Ephemeral stream	McMurdo Dry Valleys	DIC	0.3	0.1	permil						0.99	0.00833689	fraction modern	-15.8506	16.5753	permil	modern			-77.6848	162.586	Antarctica	S	1.10023	0.899816	River	Collected in 125ml serum vials and posioned with HgCl11	uncertainity assumed for 13C, for 14C age uncertainties given for those with ages and these used to assume for other data		C	B		4	small
300	Doran, P. T., Kenig, F., Knoepfle, J. L., Mikucki, J. A., Lyons, W. B. (2014), Radiocarbon distribution and the effect of legacy in lakes of the McMurdo Dry Valleys, Antarctica, Limnology and Oceanography, 59(3): 811-826.	https://doi.org/10.4319/lo.2014.59.3.0811	Green-source	1999-12-01	1999	Ephemeral stream	McMurdo Dry Valleys	DIC	-2.3	0.1	permil						0.85	0.00833689	fraction modern	-155.023	16.5753	permil	1294	69		-77.6234	163.053	Antarctica	S	1.10023	0.772569	River	Collected in 125ml serum vials and posioned with HgCl13	uncertainity assumed for 13C, for 14C age uncertainties given for those with ages and these used to assume for other data		C	B		0.1	small
301	Doran, P. T., Kenig, F., Knoepfle, J. L., Mikucki, J. A., Lyons, W. B. (2014), Radiocarbon distribution and the effect of legacy in lakes of the McMurdo Dry Valleys, Antarctica, Limnology and Oceanography, 59(3): 811-826.	https://doi.org/10.4319/lo.2014.59.3.0811	Green-mouth	1999-12-01	1999	Ephemeral stream	McMurdo Dry Valleys	DIC	0.1	0.1	permil						1.07	0.00833689	fraction modern	63.6767	16.5753	permil	modern			-77.6226	163.063	Antarctica	S	1.10023	0.972528	River	Collected in 125ml serum vials and posioned with HgCl14	uncertainity assumed for 13C, for 14C age uncertainties given for those with ages and these used to assume for other data		C	B		1	small
302	Doran, P. T., Kenig, F., Knoepfle, J. L., Mikucki, J. A., Lyons, W. B. (2014), Radiocarbon distribution and the effect of legacy in lakes of the McMurdo Dry Valleys, Antarctica, Limnology and Oceanography, 59(3): 811-826.	https://doi.org/10.4319/lo.2014.59.3.0811	Delta-source	1999-12-01	1999	Ephemeral stream	McMurdo Dry Valleys	DIC	-2.7	0.1	permil						0.9	0.00833689	fraction modern	-105.319	16.5753	permil	880	59		-77.658	163.13	Antarctica	S	1.10023	0.818014	River	Collected in 125ml serum vials and posioned with HgCl15	uncertainity assumed for 13C, for 14C age uncertainties given for those with ages and these used to assume for other data		C	B		1	small
303	Doran, P. T., Kenig, F., Knoepfle, J. L., Mikucki, J. A., Lyons, W. B. (2014), Radiocarbon distribution and the effect of legacy in lakes of the McMurdo Dry Valleys, Antarctica, Limnology and Oceanography, 59(3): 811-826.	https://doi.org/10.4319/lo.2014.59.3.0811	Delta-mouth	1999-12-01	1999	Ephemeral stream	McMurdo Dry Valleys	DIC	1.02	0.1	permil						1.03	0.00833689	fraction modern	23.9131	16.5753	permil	modern			-77.6235	163.109	Antarctica	S	1.10023	0.936172	River	Collected in 125ml serum vials and posioned with HgCl16	uncertainity assumed for 13C, for 14C age uncertainties given for those with ages and these used to assume for other data		C	B		25	large
304	Drake, T. W., Guillemette, F., Hemingway, J. D., Chanton, J. P., Podgorski, D. C., Zimov, N. S., & Spencer, R. G. M. (2018). The ephemeral signature of permafrost carbon in an Arctic fluvial network. Journal of Geophysical Research: Biogeosciences, 123: 1475– 1485.	https://doi.org/10.1029/2017JG004311	TR1	2015-08-29	2015	River unerlained by permafrost	Kolyma River	DIC	-5.6385	0.00919239	1sd						0.8953	0.005	fraction modern	-111.712	2.48042	permil	888.425	45	6.46	69.4654	161.764	Russia	N	1.02348	0.874756	River	Collected with syringe, filtered through 0.7um syringe filter and acidifed		6.6	A	A		3	small	961.2	3.558	1	266	64	-143	157	55	65
305	Drake, T. W., Guillemette, F., Hemingway, J. D., Chanton, J. P., Podgorski, D. C., Zimov, N. S., & Spencer, R. G. M. (2018). The ephemeral signature of permafrost carbon in an Arctic fluvial network. Journal of Geophysical Research: Biogeosciences, 123: 1475– 1485.	https://doi.org/10.1029/2017JG004311	TS1	2015-08-29	2015	River unerlained by permafrost	Kolyma River	DIC	-13.5037	0.0559851	1sd						0.9468	0.004	fraction modern	-60.6155	1.98434	permil	439.147	34	6.28	69.4406	161.707	Russia	N	1.02348	0.925074	River	Collected with syringe, filtered through 0.7um syringe filter and acidifed		4.8	A	A		5	small	23.2	0.065	7	70	29	-133	139	45	65
306	Drake, T. W., Guillemette, F., Hemingway, J. D., Chanton, J. P., Podgorski, D. C., Zimov, N. S., & Spencer, R. G. M. (2018). The ephemeral signature of permafrost carbon in an Arctic fluvial network. Journal of Geophysical Research: Biogeosciences, 123: 1475– 1485.	https://doi.org/10.1029/2017JG004311	TS2	2015-08-29	2015	River unerlained by permafrost	Kolyma River	DIC	-14.102	0.134123	1sd						1.0045	0.0042	fraction modern	-3.36746	2.08355	permil	modern		6.32	69.4916	161.841	Russia	N	1.02348	0.98145	River	Collected with syringe, filtered through 0.7um syringe filter and acidifed		4.9	A	A		500	large	929.8	3.464	1	274	66	-144	158	55	65
307	Drake, T. W., Guillemette, F., Hemingway, J. D., Chanton, J. P., Podgorski, D. C., Zimov, N. S., & Spencer, R. G. M. (2018). The ephemeral signature of permafrost carbon in an Arctic fluvial network. Journal of Geophysical Research: Biogeosciences, 123: 1475– 1485.	https://doi.org/10.1029/2017JG004311	Y4	2015-08-30	2015	River unerlained by permafrost	Kolyma River	DIC	-12.769	0.0973704	1sd						1.0192	0.0048	fraction modern	11.2174	2.3812	permil	modern		6.47	68.7415	161.414	Russia	N	1.02348	0.995813	River	Collected with syringe, filtered through 0.7um syringe filter and acidifed		5	A	A		300	large	47.8	0.182	19	52	31	-128	156	47	61
308	Drake, T. W., Guillemette, F., Hemingway, J. D., Chanton, J. P., Podgorski, D. C., Zimov, N. S., & Spencer, R. G. M. (2018). The ephemeral signature of permafrost carbon in an Arctic fluvial network. Journal of Geophysical Research: Biogeosciences, 123: 1475– 1485.	https://doi.org/10.1029/2017JG004311	KOL	2015-08-30	2015	River unerlained by permafrost	Kolyma River	DIC	-7.5775	0.0247487	1sd						0.8763	0.0034	fraction modern	-130.563	1.68669	permil	1060.74	31	6.81	68.7747	161.304	Russia	N	1.02348	0.856192	River	Collected with syringe, filtered through 0.7um syringe filter and acidifed		9.5	A	A		647000	large	647491	3708.56	12	522	92	-130	285	76	62
309	Drake, T. W., Guillemette, F., Hemingway, J. D., Chanton, J. P., Podgorski, D. C., Zimov, N. S., & Spencer, R. G. M. (2018). The ephemeral signature of permafrost carbon in an Arctic fluvial network. Journal of Geophysical Research: Biogeosciences, 123: 1475– 1485.	https://doi.org/10.1029/2017JG004311	Y3	2015-08-31	2015	River unerlained by permafrost	Kolyma River	DIC	-15.8497	0.123977	1sd						1.0115	0.005	fraction modern	3.57771	2.48042	permil	modern		6.75	68.7596	161.45	Russia	N	1.02348	0.98829	River	Collected with syringe, filtered through 0.7um syringe filter and acidifed		6.2	A	A		15	large	47.8	0.182	19	52	31	-128	156	47	61
310	Drake, T. W., Guillemette, F., Hemingway, J. D., Chanton, J. P., Podgorski, D. C., Zimov, N. S., & Spencer, R. G. M. (2018). The ephemeral signature of permafrost carbon in an Arctic fluvial network. Journal of Geophysical Research: Biogeosciences, 123: 1475– 1485.	https://doi.org/10.1029/2017JG004311	DYS1	2015-09-01	2015	River unerlained by permafrost	Kolyma River	DIC	-9.81233	0.0816844	1sd						0.8778	0.00399126	fraction modern	-129.075	1.98	permil	1047	36.5	6.94	68.6357	159.079	Russia	N	1.02348	0.857658	River	Collected with syringe, filtered through 0.7um syringe filter and acidifed		6.2	A	A		3	small	28.3	0.112	121	53	56	-128	176	48	64
311	Drake, T. W., Guillemette, F., Hemingway, J. D., Chanton, J. P., Podgorski, D. C., Zimov, N. S., & Spencer, R. G. M. (2018). The ephemeral signature of permafrost carbon in an Arctic fluvial network. Journal of Geophysical Research: Biogeosciences, 123: 1475– 1485.	https://doi.org/10.1029/2017JG004311	DYS2	2015-09-01	2015	River unerlained by permafrost	Kolyma River	DIC	-11.29	0.167771	1sd						0.4742	0.0032051	fraction modern	-529.514	1.59	permil	5993.63	54.5	7.53	68.63	159.133	Russia	N	1.02348	0.463319	River	Collected with syringe, filtered through 0.7um syringe filter and acidifed		5.5	A	A		1	small	38.9	0.149	82	9	22	-127	169	46	64
312	Drake, T. W., Guillemette, F., Hemingway, J. D., Chanton, J. P., Podgorski, D. C., Zimov, N. S., & Spencer, R. G. M. (2018). The ephemeral signature of permafrost carbon in an Arctic fluvial network. Journal of Geophysical Research: Biogeosciences, 123: 1475– 1485.	https://doi.org/10.1029/2017JG004311	DYS3	2015-09-01	2015	River unerlained by permafrost	Kolyma River	DIC	-8.9875	0.0827315	1sd						0.971	0.00399126	fraction modern	-36.6051	1.98	permil	236.405	33	6.99	68.6292	159.179	Russia	N	1.02348	0.948719	River	Collected with syringe, filtered through 0.7um syringe filter and acidifed		9.5	A	A		1	small	14.7	0.059	0	-1	14	-126	169	46	63
313	Drake, T. W., Guillemette, F., Hemingway, J. D., Chanton, J. P., Podgorski, D. C., Zimov, N. S., & Spencer, R. G. M. (2018). The ephemeral signature of permafrost carbon in an Arctic fluvial network. Journal of Geophysical Research: Biogeosciences, 123: 1475– 1485.	https://doi.org/10.1029/2017JG004311	AMT	2015-09-02	2015	River unerlained by permafrost	Kolyma River	DIC	-9.439	0.0121655	1sd						0.929	0.00439442	fraction modern	-78.2761	2.18	permil	591.606	38	6.45	68.4517	160.806	Russia	N	1.02348	0.907683	River	Collected with syringe, filtered through 0.7um syringe filter and acidifed		8.6	A	A		36000	large	28.4	0.119	85	9	12	-124	162	46	62
314	Drake, T. W., Guillemette, F., Hemingway, J. D., Chanton, J. P., Podgorski, D. C., Zimov, N. S., & Spencer, R. G. M. (2018). The ephemeral signature of permafrost carbon in an Arctic fluvial network. Journal of Geophysical Research: Biogeosciences, 123: 1475– 1485.	https://doi.org/10.1029/2017JG004311	YS1	2015-09-05	2015	River unerlained by permafrost	Kolyma River	DIC	-15.6547	0.0485215	1sd						1.0021	0.00399126	fraction modern	-5.74866	1.98	permil	modern		6.43	68.7089	161.508	Russia	N	1.02348	0.979105	River	Collected with syringe, filtered through 0.7um syringe filter and acidifed		3.1	A	A		2000	large	48.5	0.185	51	37	24	-127	155	46	62
315	Garnett, M.H., Billett, M.F., Gulliver, P. and Dean, J.F., 2016. A new field approach for the collection of samples for aquatic14CO2analysis using headspace equilibration and molecular sieve traps: the super headspace method. Ecohydrology, 9(8): 1630-1638.	https://doi.org/10.1002/eco.1754	2:1'	2014-02-10	2014	peatland stream	Langlands Moss	CO2	-22.4	0.1	permil				SUERC	51947	0.9314	0.0041	1 sd	-75.7827	8.13676	permil	571	35	6.35	55.7349	-4.17383	United Kingdom	N	1.0262	0.907619	Stream	super headspace	site id represents water:headspace	4.7	B	A		13.2	large	11.1	0.374	0	236	16	73	1297	228	18
316	Garnett, M.H., Billett, M.F., Gulliver, P. and Dean, J.F., 2016. A new field approach for the collection of samples for aquatic14CO2analysis using headspace equilibration and molecular sieve traps: the super headspace method. Ecohydrology, 9(8): 1630-1638.	https://doi.org/10.1002/eco.1754	2:1'	2014-02-10	2014	peatland stream	Langlands Moss	CO2	-22.6	0.1	permil				SUERC	51952	0.9246	0.0043	1 sd	-82.5303	8.53368	permil	630	37	6.35	55.7349	-4.17383	United Kingdom	N	1.0262	0.900992	Stream	super headspace	site id represents water:headspace	4.7	B	A		13.2	large	11.1	0.374	0	236	16	73	1297	228	18
317	Garnett, M.H., Billett, M.F., Gulliver, P. and Dean, J.F., 2016. A new field approach for the collection of samples for aquatic14CO2analysis using headspace equilibration and molecular sieve traps: the super headspace method. Ecohydrology, 9(8): 1630-1638.	https://doi.org/10.1002/eco.1754	3:1'	2014-02-10	2014	peatland stream	Langlands Moss	CO2	-22.5	0.1	permil				SUERC	51948	0.9319	0.0041	1 sd	-75.2866	8.13676	permil	566	35	6.35	55.7349	-4.17383	United Kingdom	N	1.0262	0.908106	Stream	super headspace	site id represents water:headspace	4.7	B	A		13.2	large	11.1	0.374	0	236	16	73	1297	228	18
318	Garnett, M.H., Billett, M.F., Gulliver, P. and Dean, J.F., 2016. A new field approach for the collection of samples for aquatic14CO2analysis using headspace equilibration and molecular sieve traps: the super headspace method. Ecohydrology, 9(8): 1630-1638.	https://doi.org/10.1002/eco.1754	3:1'	2014-02-10	2014	peatland stream	Langlands Moss	CO2	-22.9	0.1	permil				SUERC	51956	0.9345	0.0043	1 sd	-72.7066	8.53368	permil	544	37	6.35	55.7349	-4.17383	United Kingdom	N	1.0262	0.910639	Stream	super headspace	site id represents water:headspace	4.7	B	A		13.2	large	11.1	0.374	0	236	16	73	1297	228	18
319	Garnett, M.H., Billett, M.F., Gulliver, P. and Dean, J.F., 2016. A new field approach for the collection of samples for aquatic14CO2analysis using headspace equilibration and molecular sieve traps: the super headspace method. Ecohydrology, 9(8): 1630-1638.	https://doi.org/10.1002/eco.1754	4:1'	2014-02-10	2014	peatland stream	Langlands Moss	CO2	-23.2	0.1	permil				SUERC	51949	0.9358	0.0041	1 sd	-71.4166	8.13676	permil	533	35	6.35	55.7349	-4.17383	United Kingdom	N	1.0262	0.911906	Stream	super headspace	site id represents water:headspace	4.7	B	A		13.2	large	11.1	0.374	0	236	16	73	1297	228	18
320	Garnett, M.H., Billett, M.F., Gulliver, P. and Dean, J.F., 2016. A new field approach for the collection of samples for aquatic14CO2analysis using headspace equilibration and molecular sieve traps: the super headspace method. Ecohydrology, 9(8): 1630-1638.	https://doi.org/10.1002/eco.1754	4:1'	2014-02-10	2014	peatland stream	Langlands Moss	CO2	-23.4	0.1	permil				SUERC	51955	0.9423	0.0044	1 sd	-64.9668	8.73214	permil	478	37	6.35	55.7349	-4.17383	United Kingdom	N	1.0262	0.91824	Stream	super headspace	site id represents water:headspace	4.7	B	A		13.2	large	11.1	0.374	0	236	16	73	1297	228	18
321	Garnett, M.H., Billett, M.F., Gulliver, P. and Dean, J.F., 2016. A new field approach for the collection of samples for aquatic14CO2analysis using headspace equilibration and molecular sieve traps: the super headspace method. Ecohydrology, 9(8): 1630-1638.	https://doi.org/10.1002/eco.1754	5:1'	2014-02-10	2014	peatland stream	Langlands Moss	CO2	-23.2	0.1	permil				SUERC	51950	0.9355	0.0043	1 sd	-71.7143	8.53368	permil	536	37	6.35	55.7349	-4.17383	United Kingdom	N	1.0262	0.911614	Stream	super headspace	site id represents water:headspace	4.7	B	A		13.2	large	11.1	0.374	0	236	16	73	1297	228	18
322	Garnett, M.H., Billett, M.F., Gulliver, P. and Dean, J.F., 2016. A new field approach for the collection of samples for aquatic14CO2analysis using headspace equilibration and molecular sieve traps: the super headspace method. Ecohydrology, 9(8): 1630-1638.	https://doi.org/10.1002/eco.1754	5:1'	2014-02-10	2014	peatland stream	Langlands Moss	CO2	-23.4	0.1	permil				SUERC	51951	0.9325	0.0043	1 sd	-74.6912	8.53368	permil	561	37	6.35	55.7349	-4.17383	United Kingdom	N	1.0262	0.908691	Stream	super headspace	site id represents water:headspace	4.7	B	A		13.2	large	11.1	0.374	0	236	16	73	1297	228	18
323	Garnett, M.H., Billett, M.F., Gulliver, P. and Dean, J.F., 2016. A new field approach for the collection of samples for aquatic14CO2analysis using headspace equilibration and molecular sieve traps: the super headspace method. Ecohydrology, 9(8): 1630-1638.	https://doi.org/10.1002/eco.1754	ΣDIC (gas stripped)	2014-02-10	2014	peatland stream	Langlands Moss	DIC	-22.4	0.1	permil				SUERC	63602	0.8934	0.0041	1 sd	-113.49	8.13676	permil	906	37	6.35	55.7349	-4.17383	United Kingdom	N	1.0262	0.870589	Stream	Gas stripping using acid		4.7	B	A		13.2	large	11.1	0.374	0	236	16	73	1297	228	18
324	Garnett, M.H, Dinsmore, K.J., and Billett, M.F. (2012). Annual variability in the radiocarbon age and source of dissolved CO2 in a peatland stream. Science of The Total Environment, 427-428: 277-285.	https://doi.org/10.1016/j.scitotenv.2012.03.087	1	2010-06-29	2010	Peatland stream	Auchencorth Moss	CO2	-23.6	0.1	permil				SUERC	33624	0.8678	0.0038	1 sd	-138.476	7.54504	permil	1139	35		55.7928	-3.24306	United Kingdom	N	1.047	0.828843	Stream	passive molecular sieve		8	A	A		3.4	small	6.4	0.139	0	267	14	75	925	158	18
325	Garnett, M.H, Dinsmore, K.J., and Billett, M.F. (2012). Annual variability in the radiocarbon age and source of dissolved CO2 in a peatland stream. Science of The Total Environment, 427-428: 277-285.	https://doi.org/10.1016/j.scitotenv.2012.03.087	1	2010-07-29	2010	Peatland stream	Auchencorth Moss	CO2	-23.1	0.1	permil				SUERC	34183	0.8834	0.0041	1 sd	-122.989	8.1407	permil	996	37		55.7928	-3.24306	United Kingdom	N	1.047	0.843743	Stream	passive molecular sieve		8	A	A	3.4	3.4	small	6.4	0.139	0	267	14	75	925	158	18
326	Garnett, M.H, Dinsmore, K.J., and Billett, M.F. (2012). Annual variability in the radiocarbon age and source of dissolved CO2 in a peatland stream. Science of The Total Environment, 427-428: 277-285.	https://doi.org/10.1016/j.scitotenv.2012.03.087	1	2010-09-09	2010	Peatland stream	Auchencorth Moss	CO2	-23.1	0.1	permil				SUERC	34184	0.8694	0.004	1 sd	-136.887	7.94215	permil	1124	37		55.7928	-3.24306	United Kingdom	N	1.047	0.830371	Stream	passive molecular sieve		8	A	A	3.4	3.4	small	6.4	0.139	0	267	14	75	925	158	18
327	Garnett, M.H, Dinsmore, K.J., and Billett, M.F. (2012). Annual variability in the radiocarbon age and source of dissolved CO2 in a peatland stream. Science of The Total Environment, 427-428: 277-285.	https://doi.org/10.1016/j.scitotenv.2012.03.087	1	2010-10-06	2010	Peatland stream	Auchencorth Moss	CO2	-23	0.1	permil				SUERC	34185	0.9157	0.004	1 sd	-90.9223	7.94215	permil	707	35		55.7928	-3.24306	United Kingdom	N	1.047	0.874593	Stream	passive molecular sieve		8	A	A	3.4	3.4	small	6.4	0.139	0	267	14	75	925	158	18
328	Garnett, M.H, Dinsmore, K.J., and Billett, M.F. (2012). Annual variability in the radiocarbon age and source of dissolved CO2 in a peatland stream. Science of The Total Environment, 427-428: 277-285.	https://doi.org/10.1016/j.scitotenv.2012.03.087	1	2010-11-16	2010	Peatland stream	Auchencorth Moss	CO2	-23.2	0.1	permil				SUERC	34186	0.9098	0.0042	1 sd	-96.7796	8.33926	permil	760	37		55.7928	-3.24306	United Kingdom	N	1.047	0.868958	Stream	passive molecular sieve		8	A	A	3.4	3.4	small	6.4	0.139	0	267	14	75	925	158	18
329	Garnett, M.H, Dinsmore, K.J., and Billett, M.F. (2012). Annual variability in the radiocarbon age and source of dissolved CO2 in a peatland stream. Science of The Total Environment, 427-428: 277-285.	https://doi.org/10.1016/j.scitotenv.2012.03.087	1	2010-12-14	2010	Peatland stream	Auchencorth Moss	CO2	-23.2	0.1	permil				SUERC	34187	0.9005	0.0041	1 sd	-106.012	8.1407	permil	842	37		55.7928	-3.24306	United Kingdom	N	1.047	0.860075	Stream	passive molecular sieve		8	A	A	3.4	3.4	small	6.4	0.139	0	267	14	75	925	158	18
330	Garnett, M.H, Dinsmore, K.J., and Billett, M.F. (2012). Annual variability in the radiocarbon age and source of dissolved CO2 in a peatland stream. Science of The Total Environment, 427-428: 277-285.	https://doi.org/10.1016/j.scitotenv.2012.03.087	1	2011-03-04	2011	Peatland stream	Auchencorth Moss	CO2	-23.8	0.1	permil				SUERC	34705	0.8815	0.004	1 sd	-124.875	7.94119	permil	1013	37		55.7928	-3.24306	United Kingdom	N	1.04176	0.846165	Stream	passive molecular sieve		8	A	A	3.4	3.4	small	6.4	0.139	0	267	14	75	925	158	18
331	Garnett, M.H, Dinsmore, K.J., and Billett, M.F. (2012). Annual variability in the radiocarbon age and source of dissolved CO2 in a peatland stream. Science of The Total Environment, 427-428: 277-285.	https://doi.org/10.1016/j.scitotenv.2012.03.087	1	2011-04-21	2011	Peatland stream	Auchencorth Moss	CO2	-23	0.1	permil				SUERC	34707	0.8781	0.0042	1 sd	-128.25	8.33825	permil	1044	39		55.7928	-3.24306	United Kingdom	N	1.04176	0.842902	Stream	passive molecular sieve		8	A	A	3.4	3.4	small	6.4	0.139	0	267	14	75	925	158	18
332	Garnett, M.H, Dinsmore, K.J., and Billett, M.F. (2012). Annual variability in the radiocarbon age and source of dissolved CO2 in a peatland stream. Science of The Total Environment, 427-428: 277-285.	https://doi.org/10.1016/j.scitotenv.2012.03.087	1	2011-06-02	2011	Peatland stream	Auchencorth Moss	CO2	-24.2	0.1	permil				SUERC	34708	0.8601	0.0042	1 sd	-146.12	8.33825	permil	1210	39		55.7928	-3.24306	United Kingdom	N	1.04176	0.825623	Stream	passive molecular sieve		8	A	A	3.4	3.4	small	6.4	0.139	0	267	14	75	925	158	18
333	Garnett, M.H, Dinsmore, K.J., and Billett, M.F. (2012). Annual variability in the radiocarbon age and source of dissolved CO2 in a peatland stream. Science of The Total Environment, 427-428: 277-285.	https://doi.org/10.1016/j.scitotenv.2012.03.087	1	2011-06-02	2011	Peatland stream	Auchencorth Moss	CO2	-24	0.1	permil				SUERC	34706	0.8714	0.004	1 sd	-134.902	7.94119	permil	1106	37		55.7928	-3.24306	United Kingdom	N	1.04176	0.83647	Stream	passive molecular sieve		8	A	A	3.4	3.4	small	6.4	0.139	0	267	14	75	925	158	18
334	Garnett, M.H., Gulliver, P., and Billett, M. F. (2016). A rapid method to collect methane from peatland streams for radiocarbon analysis. Ecohydrol., 9: 113- 121.	https://doi.org/10.1002/eco.1617	a	2013-02-27	2013	Stream	Langlands Moss	CH4	-64	0.1	permil				SUERC	45738	0.682	0.00594333	fraction modern	-323.178	11.7964	permil	3074	35	6.4	55.7349	-4.17383	United Kingdom	N	1.03011	0.662063	River	Headspace method		2.8	A	A		13.2	large	11.1	0.374	0	236	16	73	1297	228	18
335	Garnett, M.H., Gulliver, P., and Billett, M. F. (2016). A rapid method to collect methane from peatland streams for radiocarbon analysis. Ecohydrol., 9: 113- 121.	https://doi.org/10.1002/eco.1617	b	2013-02-27	2013	Stream	Langlands Moss	CH4	-64	0.1	permil				SUERC	75739	0.6825	0.00628764	fraction modern	-322.681	12.4798	permil	3068	37	6.4	55.7349	-4.17383	United Kingdom	N	1.03011	0.662549	River	Headspace method		2.8	A	A		13.2	large	11.1	0.374	0	236	16	73	1297	228	18
336	Garnett, M.H., Gulliver, P., and Billett, M. F. (2016). A rapid method to collect methane from peatland streams for radiocarbon analysis. Ecohydrol., 9: 113- 121.	https://doi.org/10.1002/eco.1617	a	2013-04-04	2013	Stream	Langlands Moss	CH4	-64.5	0.1	permil				SUERC	45973	0.6679	0.00615291	fraction modern	-337.17	12.2124	permil	3242	37	6.5	55.7349	-4.17383	United Kingdom	N	1.03011	0.648376	River	Headspace method		2.9	A	A		13.2	large	11.1	0.374	0	236	16	73	1297	228	18
337	Garnett, M.H., Gulliver, P., and Billett, M. F. (2016). A rapid method to collect methane from peatland streams for radiocarbon analysis. Ecohydrol., 9: 113- 121.	https://doi.org/10.1002/eco.1617	b	2013-04-04	2013	Stream	Langlands Moss	CH4	-64.4	0.1	permil				SUERC	45974	0.6866	0.00598267	fraction modern	-318.612	11.8745	permil	3021	35	6.5	55.7349	-4.17383	United Kingdom	N	1.03011	0.666529	River	Headspace method		2.9	A	A		13.2	large	11.1	0.374	0	236	16	73	1297	228	18
338	Garnett, M.H., Hardie, S., Murray, C. and Billett, M.F. (2012). Radiocarbon dating of methane and carbon dioxide evaded from a temperate peatland stream. Biogeochemistry, 114: 213-223.	https://doi.org/10.1007/s10533-012-9804-2	Site 1	2011-09-01	2011	first order peatland Stream	Langlands Moss	CH4	-58.6	0.1	permil				SUERC	37019	0.8252	0.0038	1 sd	-180.867	7.54413	permil	1543.38	37		55.7349	-4.17383	United Kingdom	N	1.04176	0.792122	Stream	Chamber headspace and collection filling 10l foil gas sample bags, AMS			B	A		13.2	large	11.1	0.374	0	236	16	73	1297	228	18
339	Garnett, M.H., Hardie, S., Murray, C. and Billett, M.F. (2012). Radiocarbon dating of methane and carbon dioxide evaded from a temperate peatland stream. Biogeochemistry, 114: 213-223.	https://doi.org/10.1007/s10533-012-9804-2	Site 1	2011-09-01	2011	first order peatland Stream	Langlands Moss	CO2	-23.6	0.1	permil				SUERC	37007	0.9403	0.0043	1 sd	-66.6127	8.53678	permil	494.482	36.5		55.7349	-4.17383	United Kingdom	N	1.04176	0.902608	Stream	Chamber headspace and collection filling 10l foil gas sample bags, AMS			B	A		13.2	large	11.1	0.374	0	236	16	73	1297	228	18
340	Garnett, M.H., Hardie, S., Murray, C. and Billett, M.F. (2012). Radiocarbon dating of methane and carbon dioxide evaded from a temperate peatland stream. Biogeochemistry, 114: 213-223.	https://doi.org/10.1007/s10533-012-9804-2	Site 2	2011-09-01	2011	first order peatland Stream	Langlands Moss	CH4	-59.5	0.1	permil				SUERC	37022	0.8003	0.0037	1 sd	-205.583	7.3456	permil	1789.5	37		55.7349	-4.17383	United Kingdom	N	1.04176	0.76822	Stream	Chamber headspace and collection filling 10l foil gas sample bags, AMS			B	A		13.2	large	11.1	0.374	0	236	16	73	1297	228	18
341	Garnett, M.H., Hardie, S., Murray, C. and Billett, M.F. (2012). Radiocarbon dating of methane and carbon dioxide evaded from a temperate peatland stream. Biogeochemistry, 114: 213-223.	https://doi.org/10.1007/s10533-012-9804-2	Site 2	2011-09-01	2011	first order peatland Stream	Langlands Moss	CO2	-23.6	0.1	permil				SUERC	37008	0.9458	0.0041	1 sd	-61.1531	8.13972	permil	447.632	35		55.7349	-4.17383	United Kingdom	N	1.04176	0.907888	Stream	Chamber headspace and collection filling 10l foil gas sample bags, AMS			B	A		13.2	large	11.1	0.374	0	236	16	73	1297	228	18
342	Garnett, M.H., Hardie, S., Murray, C. and Billett, M.F. (2012). Radiocarbon dating of methane and carbon dioxide evaded from a temperate peatland stream. Biogeochemistry, 114: 213-223.	https://doi.org/10.1007/s10533-012-9804-2	Site 2 (a)	2011-10-01	2011	first order peatland Stream	Langlands Moss	CH4	-61.4	0.1	permil				SUERC	37024	0.7881	0.0035	1 sd	-217.694	6.94854	permil	1912.9	35.5		55.7349	-4.17383	United Kingdom	N	1.04176	0.756509	Stream	Chamber headspace and collection filling 10l foil gas sample bags, AMS			B	A		13.2	large	11.1	0.374	0	236	16	73	1297	228	18
343	Garnett, M.H., Hardie, S., Murray, C. and Billett, M.F. (2012). Radiocarbon dating of methane and carbon dioxide evaded from a temperate peatland stream. Biogeochemistry, 114: 213-223.	https://doi.org/10.1007/s10533-012-9804-2	Site 2 (a)	2011-10-01	2011	first order peatland Stream	Langlands Moss	CO2	-24.5	0.1	permil				SUERC	37026	0.9651	0.0042	1 sd	-41.995	8.33825	permil	285.361	35		55.7349	-4.17383	United Kingdom	N	1.04176	0.926414	Stream	Chamber headspace and collection filling 10l foil gas sample bags, AMS			B	A		13.2	large	11.1	0.374	0	236	16	73	1297	228	18
344	Garnett, M.H., Hardie, S., Murray, C. and Billett, M.F. (2012). Radiocarbon dating of methane and carbon dioxide evaded from a temperate peatland stream. Biogeochemistry, 114: 213-223.	https://doi.org/10.1007/s10533-012-9804-2	Site 2 (b)	2011-10-01	2011	first order peatland Stream	Langlands Moss	CH4	-61.4	0.1	permil				SUERC	37025	0.7925	0.0035	1 sd	-213.326	6.94854	permil	1868.18	35.5		55.7349	-4.17383	United Kingdom	N	1.04176	0.760733	Stream	Chamber headspace and collection filling 10l foil gas sample bags, AMS			B	A		13.2	large	11.1	0.374	0	236	16	73	1297	228	18
345	Garnett, M.H., Hardie, S., Murray, C. and Billett, M.F. (2012). Radiocarbon dating of methane and carbon dioxide evaded from a temperate peatland stream. Biogeochemistry, 114: 213-223.	https://doi.org/10.1007/s10533-012-9804-2	Site 2 (b)	2011-10-01	2011	first order peatland Stream	Langlands Moss	CO2	-24.6	0.1	permil				SUERC	37027	0.9567	0.0044	1 sd	-50.3333	8.73531	permil	355.584	37		55.7349	-4.17383	United Kingdom	N	1.04176	0.918351	Stream	Chamber headspace and collection filling 10l foil gas sample bags, AMS			B	A		13.2	large	11.1	0.374	0	236	16	73	1297	228	18
346	Genereux, D.P., Webb, M., Solomon, D. K. (2009). Chemical and Isotopic signature of old groundwater and magmatic solutues in Costa Rican rain forest: Evidnce from carbon, helium and chlorine., Water Resources Research, 45, W08413	https://doi.org/10.1029/2008WR007630	Taco Weir	2006-03-01	2006	stream	La Selva	DIC	-22.35	0.3	permil				OS	54219	1.0865	0.0032	fraction modern	79.165	6.35679	permil	modern		6.43	10.425	-84.0079	Costa Rica	N	1.06192	1.02315	Stream	Collected and posioned with HgCl2	Also reported in: Genereux, D.P., Naggy, L. A., Osburn. L., Oberbauer, S. F. (2013., A connection to deep grounderwater alters ecosytem carbon fluxes and budgets:Example from a costa rican rainforest. Geophysical Research Letters, 40, 2066-2070. doi:10.1002/grl.50423.	26.3	C	A		15.36	large	9.7	0.769	0	55	12	260	4055	256	0
347	Genereux, D.P., Webb, M., Solomon, D. K. (2009). Chemical and Isotopic signature of old groundwater and magmatic solutues in Costa Rican rain forest: Evidnce from carbon, helium and chlorine., Water Resources Research, 45, W08413	https://doi.org/10.1029/2008WR007630	Arbo Weir	2006-03-02	2006	stream	La Selva	DIC	-4.39	0.3	permil				OS	54449	0.1774	0.0013	fraction modern	-823.798	2.58245	permil	13900	60	5.63	10.4251	-84.0054	Costa Rica	N	1.06192	0.167056	Stream	Collected and posioned with HgCl3	Also reported in: Genereux, D.P., Naggy, L. A., Osburn. L., Oberbauer, S. F. (2013., A connection to deep grounderwater alters ecosytem carbon fluxes and budgets:Example from a costa rican rainforest. Geophysical Research Letters, 40, 2066-2070. doi:10.1002/grl.50423.	24.7	C	A		15.36	large	9.7	0.769	0	55	12	260	4055	256	0
348	Gonzalez Moguel, R., Bass, A., Garnett, M., Pilote, M., Keenan, B., Matveev, A. and Douglas, P. (2021). Radiocarbon Data Reveal Contrasting Sources for Carbon Fractions in Thermokarst Lakes and Rivers of Eastern Canada (Nunavik, Quebec). Journal of Geophysical Research: Biogeosciences, 126(4): e2020JG005938.	https://doi.org/10.1029/2020JG005938	Non peatland river 1	2019-08-01	2019	River	Great Whale River	DIC	-18.41	0.2	permil						1.0136	0.0028	1 sd	5.17526	5.55345		modern			55.2315	-77.6896	Canada	N	1.00903	1.00452	River	Acidified for conversion to CO2 followed by headspace extraction			B	A		1000	large	155.6	2.771	52	146	17	-49	642	154	58
349	Gonzalez Moguel, R., Bass, A., Garnett, M., Pilote, M., Keenan, B., Matveev, A. and Douglas, P. (2021). Radiocarbon Data Reveal Contrasting Sources for Carbon Fractions in Thermokarst Lakes and Rivers of Eastern Canada (Nunavik, Quebec). Journal of Geophysical Research: Biogeosciences, 126(4): e2020JG005938.	https://doi.org/10.1029/2020JG005938	Non peatland river 2	2019-08-01	2019	River	Great Whale River	DIC	-15.74	0.2	permil						1.0083	0.0024	1 sd	-0.08069	4.7601		modern			55.2514	-77.7406	Canada	N	1.00903	0.999272	River	Acidified for conversion to CO2 followed by headspace extraction			B	A		1000	large	182.3	3.245	46	141	18	-49	641	154	57
350	Gonzalez Moguel, R., Bass, A., Garnett, M., Pilote, M., Keenan, B., Matveev, A. and Douglas, P. (2021). Radiocarbon Data Reveal Contrasting Sources for Carbon Fractions in Thermokarst Lakes and Rivers of Eastern Canada (Nunavik, Quebec). Journal of Geophysical Research: Biogeosciences, 126(4): e2020JG005938.	https://doi.org/10.1029/2020JG005938	SAS upstream	2019-02-01	2019	River	Sasapimakwananisikw River	DIC	-12.93	0.2	permil						0.8829	0.0046	1 sd	-124.438	9.12353	permil	1001	42		55.21	-77.6847	Canada	N	1.00903	0.874995	River	Acidified for conversion to CO2 followed by headspace extraction			B	A		19000	large	155.6	2.771	52	146	17	-49	642	154	58
351	Gonzalez Moguel, R., Bass, A., Garnett, M., Pilote, M., Keenan, B., Matveev, A. and Douglas, P. (2021). Radiocarbon Data Reveal Contrasting Sources for Carbon Fractions in Thermokarst Lakes and Rivers of Eastern Canada (Nunavik, Quebec). Journal of Geophysical Research: Biogeosciences, 126(4): e2020JG005938.	https://doi.org/10.1029/2020JG005938	SAS downstream	2019-02-01	2019	River	Sasapimakwananisikw River	DIC	-13.02	0.2	permil						0.8764	0.0046	1 sd	-130.884	9.12353	permil	1060	42		55.21	-77.6847	Canada	N	1.00903	0.868553	River	Acidified for conversion to CO2 followed by headspace extraction			B	A		20000	large	155.6	2.771	52	146	17	-49	642	154	58
352	Hossler, K., and Bauer, J. E. (2012). Estimation of riverine carbon and organic matter source contributions using time-based isotope mixing models. J. Geophys. Res. Biogeosci., 117: G03035.	https://doi.org/10.1029/2012JG001988	Connecticut (USA)	2005-2007	2006	River	Connecticut River	DIC	-11.3	0.1	permil						0.96564	0.0140935	fraction modern	-40.7632	7	permil	280.869	117		41.5597	-72.6444	USA	N	1.06192	0.909333	River	Collected on QFF filteres and acidified for 24h with HCl, then oxidized to CO2 for analysis		6.4	A	A	28164	28164	large	28108.8	576.398	13	365	64	61	1135	127	27
353	Hossler, K., and Bauer, J. E. (2012). Estimation of riverine carbon and organic matter source contributions using time-based isotope mixing models. J. Geophys. Res. Biogeosci., 117: G03035.	https://doi.org/10.1029/2012JG001988	Connecticut (USA)	2005-2007	2006	River	Connecticut River	DIC	-10.8	0.1	permil						0.968854	0.0140935	fraction modern	-37.5704	7	permil	254.175	117		41.5597	-72.6444	USA	N	1.06192	0.912359	River	Collected on QFF filteres and acidified for 24h with HCl, then oxidized to CO2 for analysis		6.4	A	A	28164	28164	large	28108.8	576.398	13	365	64	61	1135	127	27
354	Hossler, K., and Bauer, J. E. (2012). Estimation of riverine carbon and organic matter source contributions using time-based isotope mixing models. J. Geophys. Res. Biogeosci., 117: G03035.	https://doi.org/10.1029/2012JG001988	Connecticut (USA)	2005-2007	2006	River	Connecticut River	DIC	-9.8	0.1	permil						0.98165	0.0140935	fraction modern	-24.8591	7	permil	148.774	115.5		41.5597	-72.6444	USA	N	1.06192	0.924409	River	Collected on QFF filteres and acidified for 24h with HCl, then oxidized to CO2 for analysis		6.4	A	A	28164	28164	large	28108.8	576.398	13	365	64	61	1135	127	27
355	Hossler, K., and Bauer, J. E. (2012). Estimation of riverine carbon and organic matter source contributions using time-based isotope mixing models. J. Geophys. Res. Biogeosci., 117: G03035.	https://doi.org/10.1029/2012JG001988	Connecticut (USA)	2005-2007	2006	River	Connecticut River	DIC	-9.2	0.1	permil						0.945101	0.0140935	fraction modern	-61.1661	7	permil	453.573	120		41.5597	-72.6444	USA	N	1.06192	0.889991	River	Collected on QFF filteres and acidified for 24h with HCl, then oxidized to CO2 for analysis		6.4	A	A	28164	28164	large	28108.8	576.398	13	365	64	61	1135	127	27
356	Hossler, K., and Bauer, J. E. (2012). Estimation of riverine carbon and organic matter source contributions using time-based isotope mixing models. J. Geophys. Res. Biogeosci., 117: G03035.	https://doi.org/10.1029/2012JG001988	Connecticut (USA)	2005-2007	2006	River	Connecticut River	DIC	-10.4	0.1	permil						1.05648	0.0140935	fraction modern	49.4793	7	permil	modern			41.5597	-72.6444	USA	N	1.06192	0.99488	River	Collected on QFF filteres and acidified for 24h with HCl, then oxidized to CO2 for analysis		6.4	A	A	28164	28164	large	28108.8	576.398	13	365	64	61	1135	127	27
357	Hossler, K., and Bauer, J. E. (2012). Estimation of riverine carbon and organic matter source contributions using time-based isotope mixing models. J. Geophys. Res. Biogeosci., 117: G03035.	https://doi.org/10.1029/2012JG001988	Connecticut (USA)	2005-2007	2006	River	Connecticut River	DIC	-15.9	0.1	permil						0.84507	0.0140935	fraction modern	-160.534	7	permil	1352.25	134		41.5597	-72.6444	USA	N	1.06192	0.795793	River	Collected on QFF filteres and acidified for 24h with HCl, then oxidized to CO2 for analysis		6.4	A	A	28164	28164	large	28108.8	576.398	13	365	64	61	1135	127	27
358	Hossler, K., and Bauer, J. E. (2012). Estimation of riverine carbon and organic matter source contributions using time-based isotope mixing models. J. Geophys. Res. Biogeosci., 117: G03035.	https://doi.org/10.1029/2012JG001988	Connecticut (USA)	2005-2007	2006	River	Connecticut River	DIC	-8.8	0.1	permil						0.975497	0.0140935	fraction modern	-30.9715	7	permil	199.285	116		41.5597	-72.6444	USA	N	1.06192	0.918615	River	Collected on QFF filteres and acidified for 24h with HCl, then oxidized to CO2 for analysis		6.4	A	A	28164	28164	large	28108.8	576.398	13	365	64	61	1135	127	27
359	Hossler, K., and Bauer, J. E. (2012). Estimation of riverine carbon and organic matter source contributions using time-based isotope mixing models. J. Geophys. Res. Biogeosci., 117: G03035.	https://doi.org/10.1029/2012JG001988	Hudson (USA)	2005-2007	2006	River	Hudson River	DIC	-9.7	0.1	permil						0.927332	0.0140935	fraction modern	-78.8166	7	permil	606.035	122		41.4981	-74.0053	USA	N	1.06192	0.873259	River	Collected on QFF filteres and acidified for 24h with HCl, then oxidized to CO2 for analysis		7.1	A	A	31457	31457	large	31673.3	686.388	15	347	56	69	1113	123	21
360	Hossler, K., and Bauer, J. E. (2012). Estimation of riverine carbon and organic matter source contributions using time-based isotope mixing models. J. Geophys. Res. Biogeosci., 117: G03035.	https://doi.org/10.1029/2012JG001988	Hudson (USA)	2005-2007	2006	River	Hudson River	DIC	-10.2	0.1	permil						0.962269	0.0140935	fraction modern	-44.1112	7	permil	308.955	117.5		41.4981	-74.0053	USA	N	1.06192	0.906159	River	Collected on QFF filteres and acidified for 24h with HCl, then oxidized to CO2 for analysis		7.1	A	A	31457	31457	large	31673.3	686.388	15	347	56	69	1113	123	21
361	Hossler, K., and Bauer, J. E. (2012). Estimation of riverine carbon and organic matter source contributions using time-based isotope mixing models. J. Geophys. Res. Biogeosci., 117: G03035.	https://doi.org/10.1029/2012JG001988	Hudson (USA)	2005-2007	2006	River	Hudson River	DIC	-10.1	0.1	permil						0.960854	0.0140935	fraction modern	-45.5175	7	permil	320.782	118		41.4981	-74.0053	USA	N	1.06192	0.904826	River	Collected on QFF filteres and acidified for 24h with HCl, then oxidized to CO2 for analysis		7.1	A	A	31457	31457	large	31673.3	686.388	15	347	56	69	1113	123	21
362	Hossler, K., and Bauer, J. E. (2012). Estimation of riverine carbon and organic matter source contributions using time-based isotope mixing models. J. Geophys. Res. Biogeosci., 117: G03035.	https://doi.org/10.1029/2012JG001988	Hudson (USA)	2005-2007	2006	River	Hudson River	DIC	-8.9	0.1	permil						0.932439	0.0140935	fraction modern	-73.7441	7	permil	561.923	121.5		41.4981	-74.0053	USA	N	1.06192	0.878067	River	Collected on QFF filteres and acidified for 24h with HCl, then oxidized to CO2 for analysis		7.1	A	A	31457	31457	large	31673.3	686.388	15	347	56	69	1113	123	21
363	Hossler, K., and Bauer, J. E. (2012). Estimation of riverine carbon and organic matter source contributions using time-based isotope mixing models. J. Geophys. Res. Biogeosci., 117: G03035.	https://doi.org/10.1029/2012JG001988	Hudson (USA)	2005-2007	2006	River	Hudson River	DIC	-11.3	0.1	permil						0.913415	0.0140935	fraction modern	-92.6419	7	permil	727.51	124		41.4981	-74.0053	USA	N	1.06192	0.860153	River	Collected on QFF filteres and acidified for 24h with HCl, then oxidized to CO2 for analysis		7.1	A	A	31457	31457	large	31673.3	686.388	15	347	56	69	1113	123	21
364	Hossler, K., and Bauer, J. E. (2012). Estimation of riverine carbon and organic matter source contributions using time-based isotope mixing models. J. Geophys. Res. Biogeosci., 117: G03035.	https://doi.org/10.1029/2012JG001988	Hudson (USA)	2005-2007	2006	River	Hudson River	DIC	-12.2	0.1	permil						0.903211	0.0140935	fraction modern	-102.778	7	permil	817.751	125.5		41.4981	-74.0053	USA	N	1.06192	0.850544	River	Collected on QFF filteres and acidified for 24h with HCl, then oxidized to CO2 for analysis		7.1	A	A	31457	31457	large	31673.3	686.388	15	347	56	69	1113	123	21
365	Hossler, K., and Bauer, J. E. (2012). Estimation of riverine carbon and organic matter source contributions using time-based isotope mixing models. J. Geophys. Res. Biogeosci., 117: G03035.	https://doi.org/10.1029/2012JG001988	Hudson (USA)	2005-2007	2006	River	Hudson River	DIC	-9.1	0.1	permil						0.929323	0.0140935	fraction modern	-76.8389	7	permil	588.807	122		41.4981	-74.0053	USA	N	1.06192	0.875134	River	Collected on QFF filteres and acidified for 24h with HCl, then oxidized to CO2 for analysis		7.1	A	A	31457	31457	large	31673.3	686.388	15	347	56	69	1113	123	21
366	Hossler, K., and Bauer, J. E. (2012). Estimation of riverine carbon and organic matter source contributions using time-based isotope mixing models. J. Geophys. Res. Biogeosci., 117: G03035.	https://doi.org/10.1029/2012JG001988	Delaware (USA)	2005-2007	2006	River	Delware River	DIC	-10.4	0.1	permil						0.87145	0.0140935	fraction modern	-134.328	7	permil	1105.31	130		40.2969	-74.8678	USA	N	1.06192	0.820635	River	Collected on QFF filteres and acidified for 24h with HCl, then oxidized to CO2 for analysis		8.2	A	A	17333	17333	large	17375.3	340.03	13	391	58	79	1154	121	11
367	Hossler, K., and Bauer, J. E. (2012). Estimation of riverine carbon and organic matter source contributions using time-based isotope mixing models. J. Geophys. Res. Biogeosci., 117: G03035.	https://doi.org/10.1029/2012JG001988	Delaware (USA)	2005-2007	2006	River	Delware River	DIC	-9.1	0.1	permil						0.857921	0.0140935	fraction modern	-147.768	7	permil	1231.01	132		40.2969	-74.8678	USA	N	1.06192	0.807895	River	Collected on QFF filteres and acidified for 24h with HCl, then oxidized to CO2 for analysis		8.2	A	A	17333	17333	large	17375.3	340.03	13	391	58	79	1154	121	11
368	Hossler, K., and Bauer, J. E. (2012). Estimation of riverine carbon and organic matter source contributions using time-based isotope mixing models. J. Geophys. Res. Biogeosci., 117: G03035.	https://doi.org/10.1029/2012JG001988	Delaware (USA)	2005-2007	2006	River	Delware River	DIC	-8.7	0.1	permil						0.824184	0.0140935	fraction modern	-181.281	7	permil	1553.27	137.5		40.2969	-74.8678	USA	N	1.06192	0.776125	River	Collected on QFF filteres and acidified for 24h with HCl, then oxidized to CO2 for analysis		8.2	A	A	17333	17333	large	17375.3	340.03	13	391	58	79	1154	121	11
369	Hossler, K., and Bauer, J. E. (2012). Estimation of riverine carbon and organic matter source contributions using time-based isotope mixing models. J. Geophys. Res. Biogeosci., 117: G03035.	https://doi.org/10.1029/2012JG001988	Delaware (USA)	2005-2007	2006	River	Delware River	DIC	-10.4	0.1	permil						0.915181	0.0140935	fraction modern	-90.887	7	permil	711.988	123.5		40.2969	-74.8678	USA	N	1.06192	0.861816	River	Collected on QFF filteres and acidified for 24h with HCl, then oxidized to CO2 for analysis		8.2	A	A	17333	17333	large	17375.3	340.03	13	391	58	79	1154	121	11
370	Hossler, K., and Bauer, J. E. (2012). Estimation of riverine carbon and organic matter source contributions using time-based isotope mixing models. J. Geophys. Res. Biogeosci., 117: G03035.	https://doi.org/10.1029/2012JG001988	Delaware (USA)	2005-2007	2006	River	Delware River	DIC	-8.5	0.1	permil						0.836166	0.0140935	fraction modern	-169.379	7	permil	1437.33	135.5		40.2969	-74.8678	USA	N	1.06192	0.787408	River	Collected on QFF filteres and acidified for 24h with HCl, then oxidized to CO2 for analysis		8.2	A	A	17333	17333	large	17375.3	340.03	13	391	58	79	1154	121	11
371	Hossler, K., and Bauer, J. E. (2012). Estimation of riverine carbon and organic matter source contributions using time-based isotope mixing models. J. Geophys. Res. Biogeosci., 117: G03035.	https://doi.org/10.1029/2012JG001988	Susquehanna (USA)	2005-2007	2006	River	Susquehanna River	DIC	-10.2	0.1	permil						0.862284	0.0140935	fraction modern	-143.434	7	permil	1190.26	131.5		39.6519	-76.1697	USA	N	1.06192	0.812003	River	Collected on QFF filteres and acidified for 24h with HCl, then oxidized to CO2 for analysis		8.7	A	A	70632	70632	large	70481	1162.65	3	399	65	84	1007	103	11
372	Hossler, K., and Bauer, J. E. (2012). Estimation of riverine carbon and organic matter source contributions using time-based isotope mixing models. J. Geophys. Res. Biogeosci., 117: G03035.	https://doi.org/10.1029/2012JG001988	Susquehanna (USA)	2005-2007	2006	River	Susquehanna River	DIC	-10	0.1	permil						0.93158	0.0140935	fraction modern	-74.5974	7	permil	569.326	121.5		39.6519	-76.1697	USA	N	1.06192	0.877259	River	Collected on QFF filteres and acidified for 24h with HCl, then oxidized to CO2 for analysis		8.7	A	A	70632	70632	large	70481	1162.65	3	399	65	84	1007	103	11
373	Hossler, K., and Bauer, J. E. (2012). Estimation of riverine carbon and organic matter source contributions using time-based isotope mixing models. J. Geophys. Res. Biogeosci., 117: G03035.	https://doi.org/10.1029/2012JG001988	Susquehanna (USA)	2005-2007	2006	River	Susquehanna River	DIC	-8.5	0.1	permil						0.943075	0.0140935	fraction modern	-63.1784	7	permil	470.81	120		39.6519	-76.1697	USA	N	1.06192	0.888084	River	Collected on QFF filteres and acidified for 24h with HCl, then oxidized to CO2 for analysis		8.7	A	A	70632	70632	large	70481	1162.65	3	399	65	84	1007	103	11
374	Hossler, K., and Bauer, J. E. (2012). Estimation of riverine carbon and organic matter source contributions using time-based isotope mixing models. J. Geophys. Res. Biogeosci., 117: G03035.	https://doi.org/10.1029/2012JG001988	Susquehanna (USA)	2005-2007	2006	River	Susquehanna River	DIC	-7.4	0.1	permil						0.878398	0.0140935	fraction modern	-127.427	7	permil	1041.53	129		39.6519	-76.1697	USA	N	1.06192	0.827177	River	Collected on QFF filteres and acidified for 24h with HCl, then oxidized to CO2 for analysis		8.7	A	A	70632	70632	large	70481	1162.65	3	399	65	84	1007	103	11
375	Hossler, K., and Bauer, J. E. (2012). Estimation of riverine carbon and organic matter source contributions using time-based isotope mixing models. J. Geophys. Res. Biogeosci., 117: G03035.	https://doi.org/10.1029/2012JG001988	Susquehanna (USA)	2005-2007	2006	River	Susquehanna River	DIC	-7.1	0.1	permil						0.894305	0.0140935	fraction modern	-111.625	7	permil	897.353	126.5		39.6519	-76.1697	USA	N	1.06192	0.842157	River	Collected on QFF filteres and acidified for 24h with HCl, then oxidized to CO2 for analysis		8.7	A	A	70632	70632	large	70481	1162.65	3	399	65	84	1007	103	11
376	Hossler, K., and Bauer, J. E. (2012). Estimation of riverine carbon and organic matter source contributions using time-based isotope mixing models. J. Geophys. Res. Biogeosci., 117: G03035.	https://doi.org/10.1029/2012JG001988	Susquehanna (USA)	2005-2007	2006	River	Susquehanna River	DIC	-9.3	0.1	permil						0.919827	0.0140935	fraction modern	-86.2722	7	permil	671.315	123		39.6519	-76.1697	USA	N	1.06192	0.866191	River	Collected on QFF filteres and acidified for 24h with HCl, then oxidized to CO2 for analysis		8.7	A	A	70632	70632	large	70481	1162.65	3	399	65	84	1007	103	11
377	Hossler, K., and Bauer, J. E. (2012). Estimation of riverine carbon and organic matter source contributions using time-based isotope mixing models. J. Geophys. Res. Biogeosci., 117: G03035.	https://doi.org/10.1029/2012JG001988	Susquehanna (USA)	2005-2007	2006	River	Susquehanna River	DIC	-7.8	0.1	permil						0.842909	0.0140935	fraction modern	-162.68	7	permil	1372.81	134.5		39.6519	-76.1697	USA	N	1.06192	0.793758	River	Collected on QFF filteres and acidified for 24h with HCl, then oxidized to CO2 for analysis		8.7	A	A	70632	70632	large	70481	1162.65	3	399	65	84	1007	103	11
378	Hossler, K., and Bauer, J. E. (2012). Estimation of riverine carbon and organic matter source contributions using time-based isotope mixing models. J. Geophys. Res. Biogeosci., 117: G03035.	https://doi.org/10.1029/2012JG001988	Potomac (USA)	2005-2007	2006	River	Potomac River	DIC	-11.2	0.1	permil						0.876892	0.0140935	fraction modern	-128.923	7	permil	1055.31	129		39.0008	-77.2475	USA	N	1.06192	0.825759	River	Collected on QFF filteres and acidified for 24h with HCl, then oxidized to CO2 for analysis		10.9	A	A	29647	29647	large	29646.1	352.958	1	394	65	106	1003	92	5
379	Hossler, K., and Bauer, J. E. (2012). Estimation of riverine carbon and organic matter source contributions using time-based isotope mixing models. J. Geophys. Res. Biogeosci., 117: G03035.	https://doi.org/10.1029/2012JG001988	Potomac (USA)	2005-2007	2006	River	Potomac River	DIC	-9.1	0.1	permil						0.916702	0.0140935	fraction modern	-89.3769	7	permil	698.656	123.5		39.0008	-77.2475	USA	N	1.06192	0.863248	River	Collected on QFF filteres and acidified for 24h with HCl, then oxidized to CO2 for analysis		10.9	A	A	29647	29647	large	29646.1	352.958	1	394	65	106	1003	92	5
380	Hossler, K., and Bauer, J. E. (2012). Estimation of riverine carbon and organic matter source contributions using time-based isotope mixing models. J. Geophys. Res. Biogeosci., 117: G03035.	https://doi.org/10.1029/2012JG001988	Potomac (USA)	2005-2007	2006	River	Potomac River	DIC	-8	0.1	permil						0.898167	0.0140935	fraction modern	-107.789	7	permil	862.742	126		39.0008	-77.2475	USA	N	1.06192	0.845794	River	Collected on QFF filteres and acidified for 24h with HCl, then oxidized to CO2 for analysis		10.9	A	A	29647	29647	large	29646.1	352.958	1	394	65	106	1003	92	5
381	Hossler, K., and Bauer, J. E. (2012). Estimation of riverine carbon and organic matter source contributions using time-based isotope mixing models. J. Geophys. Res. Biogeosci., 117: G03035.	https://doi.org/10.1029/2012JG001988	Potomac (USA)	2005-2007	2006	River	Potomac River	DIC	-9	0.1	permil						0.99959	0.0140935	fraction modern	-7.03829	7	permil	modern			39.0008	-77.2475	USA	N	1.06192	0.941303	River	Collected on QFF filteres and acidified for 24h with HCl, then oxidized to CO2 for analysis		10.9	A	A	29647	29647	large	29646.1	352.958	1	394	65	106	1003	92	5
382	Hossler, K., and Bauer, J. E. (2012). Estimation of riverine carbon and organic matter source contributions using time-based isotope mixing models. J. Geophys. Res. Biogeosci., 117: G03035.	https://doi.org/10.1029/2012JG001988	Potomac (USA)	2005-2007	2006	River	Potomac River	DIC	-14.9	0.1	permil						0.84224	0.0140935	fraction modern	-163.345	7	permil	1379.19	134.5		39.0008	-77.2475	USA	N	1.06192	0.793128	River	Collected on QFF filteres and acidified for 24h with HCl, then oxidized to CO2 for analysis		10.9	A	A	29647	29647	large	29646.1	352.958	1	394	65	106	1003	92	5
383	Hossler, K., and Bauer, J. E. (2012). Estimation of riverine carbon and organic matter source contributions using time-based isotope mixing models. J. Geophys. Res. Biogeosci., 117: G03035.	https://doi.org/10.1029/2012JG001988	Potomac (USA)	2005-2007	2006	River	Potomac River	DIC	-9.5	0.1	permil						0.93227	0.0140935	fraction modern	-73.9114	7	permil	563.374	121.5		39.0008	-77.2475	USA	N	1.06192	0.877909	River	Collected on QFF filteres and acidified for 24h with HCl, then oxidized to CO2 for analysis		10.9	A	A	29647	29647	large	29646.1	352.958	1	394	65	106	1003	92	5
384	Hossler, K., and Bauer, J. E. (2012). Estimation of riverine carbon and organic matter source contributions using time-based isotope mixing models. J. Geophys. Res. Biogeosci., 117: G03035.	https://doi.org/10.1029/2012JG001988	Roanoke (USA)	2005-2007	2006	River	Roanoke River	DIC	-11	0.1	permil						0.955093	0.0140935	fraction modern	-51.2403	7	permil	369.09	118.5		35.9472	-77.2028	USA	N	1.06192	0.899401	River	Collected on QFF filteres and acidified for 24h with HCl, then oxidized to CO2 for analysis		13.5	A	A	23208	23208	large	23181	300.375	18	239	32	136	1115	91	2
385	Hossler, K., and Bauer, J. E. (2012). Estimation of riverine carbon and organic matter source contributions using time-based isotope mixing models. J. Geophys. Res. Biogeosci., 117: G03035.	https://doi.org/10.1029/2012JG001988	Roanoke (USA)	2005-2007	2006	River	Roanoke River	DIC	-11.1	0.1	permil						1.02953	0.0140935	fraction modern	22.7016	7	permil	modern			35.9472	-77.2028	USA	N	1.06192	0.969496	River	Collected on QFF filteres and acidified for 24h with HCl, then oxidized to CO2 for analysis		13.5	A	A	23208	23208	large	23181	300.375	18	239	32	136	1115	91	2
386	Hossler, K., and Bauer, J. E. (2012). Estimation of riverine carbon and organic matter source contributions using time-based isotope mixing models. J. Geophys. Res. Biogeosci., 117: G03035.	https://doi.org/10.1029/2012JG001988	Roanoke (USA)	2005-2007	2006	River	Roanoke River	DIC	-9.7	0.1	permil						1.03489	0.0140935	fraction modern	28.0273	7	permil	modern			35.9472	-77.2028	USA	N	1.06192	0.974544	River	Collected on QFF filteres and acidified for 24h with HCl, then oxidized to CO2 for analysis		13.5	A	A	23208	23208	large	23181	300.375	18	239	32	136	1115	91	2
387	Hossler, K., and Bauer, J. E. (2012). Estimation of riverine carbon and organic matter source contributions using time-based isotope mixing models. J. Geophys. Res. Biogeosci., 117: G03035.	https://doi.org/10.1029/2012JG001988	Roanoke (USA)	2005-2007	2006	River	Roanoke River	DIC	-6.6	0.1	permil						1.02465	0.0140935	fraction modern	17.8521	7	permil	modern			35.9472	-77.2028	USA	N	1.06192	0.964898	River	Collected on QFF filteres and acidified for 24h with HCl, then oxidized to CO2 for analysis		13.5	A	A	23208	23208	large	23181	300.375	18	239	32	136	1115	91	2
388	Hossler, K., and Bauer, J. E. (2012). Estimation of riverine carbon and organic matter source contributions using time-based isotope mixing models. J. Geophys. Res. Biogeosci., 117: G03035.	https://doi.org/10.1029/2012JG001988	Roanoke (USA)	2005-2007	2006	River	Roanoke River	DIC	-10.6	0.1	permil						1.10948	0.0140935	fraction modern	102.128	7	permil	modern			35.9472	-77.2028	USA	N	1.06192	1.04479	River	Collected on QFF filteres and acidified for 24h with HCl, then oxidized to CO2 for analysis		13.5	A	A	23208	23208	large	23181	300.375	18	239	32	136	1115	91	2
389	Hossler, K., and Bauer, J. E. (2012). Estimation of riverine carbon and organic matter source contributions using time-based isotope mixing models. J. Geophys. Res. Biogeosci., 117: G03035.	https://doi.org/10.1029/2012JG001988	Roanoke (USA)	2005-2007	2006	River	Roanoke River	DIC	-11.5	0.1	permil						1.0381	0.0140935	fraction modern	31.2133	7	permil	modern			35.9472	-77.2028	USA	N	1.06192	0.977564	River	Collected on QFF filteres and acidified for 24h with HCl, then oxidized to CO2 for analysis		13.5	A	A	23208	23208	large	23181	300.375	18	239	32	136	1115	91	2
390	Hossler, K., and Bauer, J. E. (2012). Estimation of riverine carbon and organic matter source contributions using time-based isotope mixing models. J. Geophys. Res. Biogeosci., 117: G03035.	https://doi.org/10.1029/2012JG001988	Roanoke (USA)	2005-2007	2006	River	Roanoke River	DIC	-8.1	0.1	permil						1.04607	0.0140935	fraction modern	39.1312	7	permil	modern			35.9472	-77.2028	USA	N	1.06192	0.98507	River	Collected on QFF filteres and acidified for 24h with HCl, then oxidized to CO2 for analysis		13.5	A	A	23208	23208	large	23181	300.375	18	239	32	136	1115	91	2
391	Hossler, K., and Bauer, J. E. (2012). Estimation of riverine carbon and organic matter source contributions using time-based isotope mixing models. J. Geophys. Res. Biogeosci., 117: G03035.	https://doi.org/10.1029/2012JG001988	Delaware (USA)	2005-2007	2006	River	Delware River	DIC									0.812896	0.0140935	fraction modern	-192.494	7	permil	1664.05	139.5		40.2969	-74.8678	USA	N	1.06192	0.765496	River	Collected on QFF filteres and acidified for 24h with HCl, then oxidized to CO2 for analysis		8.2	A	A	17333	17333	large	17375.3	340.03	13	391	58	79	1154	121	11
392	Ishikawa N. F., Masao, U.,Yasuyuki, S., Ichiro, T. (2011). Natural C-14 provides new data for stream food-web studies: a comparison with C-13 in multiple stream habitats. Marine and Freshwater Research, 63: 210-217.	https://doi.org/10.1071/MF11141	Seri	2009-06-12	2009	open riffle	Seri	DIC	-6.75967	0.4	permil						0.7722	0.00825873	fraction modern	-233.291	4.1	permil	2076.62	86	8.8	35.25	136.333	Japan	N	1.05075	0.734903	River	Collected in glass bottles and acidified	data also in: Ishikawa, N., Tayasu, I., Yamane, M., Yokoyama, Y., Sakai, S., & Ohkouchi, N. (2015). Sources of Dissolved Inorganic Carbon in Two Small Streams with Different Bedrock Geology: Insights from Carbon Isotopes. Radiocarbon, 57(3), 439-448. doi:10.2458/azu_rc.57.18348	15.9	B	A		30	large	31.2	1.087	0	539	193	118	1960	217	19
393	Ishikawa N. F., Masao, U.,Yasuyuki, S., Ichiro, T. (2011). Natural C-14 provides new data for stream food-web studies: a comparison with C-13 in multiple stream habitats. Marine and Freshwater Research, 63: 210-217.	https://doi.org/10.1071/MF11141	Seri	2009-06-12	2009	open pool	Seri	DIC	-7.22967	0.4	permil						0.77009	0.00825873	fraction modern	-235.387	4.1	permil	2098.61	86	8.8	35.25	136.333	Japan	N	1.05075	0.732895	River	Collected in glass bottles and acidified	data also in: Ishikawa, N., Tayasu, I., Yamane, M., Yokoyama, Y., Sakai, S., & Ohkouchi, N. (2015). Sources of Dissolved Inorganic Carbon in Two Small Streams with Different Bedrock Geology: Insights from Carbon Isotopes. Radiocarbon, 57(3), 439-448. doi:10.2458/azu_rc.57.18348	15.9	B	A		30	large	31.2	1.087	0	539	193	118	1960	217	19
394	Ishikawa N. F., Masao, U.,Yasuyuki, S., Ichiro, T. (2011). Natural C-14 provides new data for stream food-web studies: a comparison with C-13 in multiple stream habitats. Marine and Freshwater Research, 63: 210-217.	https://doi.org/10.1071/MF11141	Seri	2009-06-12	2009	shaded riffle	Seri	DIC	-7.32967	0.4	permil						0.765304	0.00825873	fraction modern	-240.138	4.1	permil	2148.68	86.5	8.8	35.25	136.333	Japan	N	1.05075	0.728341	River	Collected in glass bottles and acidified	data also in: Ishikawa, N., Tayasu, I., Yamane, M., Yokoyama, Y., Sakai, S., & Ohkouchi, N. (2015). Sources of Dissolved Inorganic Carbon in Two Small Streams with Different Bedrock Geology: Insights from Carbon Isotopes. Radiocarbon, 57(3), 439-448. doi:10.2458/azu_rc.57.18348	15.9	B	A		30	large	31.2	1.087	0	539	193	118	1960	217	19
395	Ishikawa N. F., Masao, U.,Yasuyuki, S., Ichiro, T. (2011). Natural C-14 provides new data for stream food-web studies: a comparison with C-13 in multiple stream habitats. Marine and Freshwater Research, 63: 210-217.	https://doi.org/10.1071/MF11141	Seri	2009-06-12	2009	shaded pool	Seri	DIC	-6.44967	0.4	permil						0.763198	0.00825873	fraction modern	-242.229	4.1	permil	2170.82	87	8.8	35.25	136.333	Japan	N	1.05075	0.726336	River	Collected in glass bottles and acidified	data also in: Ishikawa, N., Tayasu, I., Yamane, M., Yokoyama, Y., Sakai, S., & Ohkouchi, N. (2015). Sources of Dissolved Inorganic Carbon in Two Small Streams with Different Bedrock Geology: Insights from Carbon Isotopes. Radiocarbon, 57(3), 439-448. doi:10.2458/azu_rc.57.18348	15.9	B	A		30	large	31.2	1.087	0	539	193	118	1960	217	19
396	Ishikawa N. F., Masao, U.,Yasuyuki, S., Ichiro, T. (2011). Natural C-14 provides new data for stream food-web studies: a comparison with C-13 in multiple stream habitats. Marine and Freshwater Research, 63: 210-217.	https://doi.org/10.1071/MF11141	Seri	2009-09-25	2009	open riffle	Seri	DIC	-7.73967	0.2	permil						0.766595	0.00483438	fraction modern	-238.856	2.4	permil	2135.14	50.5	8	35.25	136.333	Japan	N	1.05075	0.729569	River	Collected in glass bottles and acidified	data also in: Ishikawa, N., Tayasu, I., Yamane, M., Yokoyama, Y., Sakai, S., & Ohkouchi, N. (2015). Sources of Dissolved Inorganic Carbon in Two Small Streams with Different Bedrock Geology: Insights from Carbon Isotopes. Radiocarbon, 57(3), 439-448. doi:10.2458/azu_rc.57.18348	16	B	A		30	large	31.2	1.087	0	539	193	118	1960	217	19
397	Ishikawa N. F., Masao, U.,Yasuyuki, S., Ichiro, T. (2011). Natural C-14 provides new data for stream food-web studies: a comparison with C-13 in multiple stream habitats. Marine and Freshwater Research, 63: 210-217.	https://doi.org/10.1071/MF11141	Seri	2009-09-25	2009	open pool	Seri	DIC	-7.39967	0.2	permil						0.766651	0.00483438	fraction modern	-238.801	2.4	permil	2134.56	50.5	8	35.25	136.333	Japan	N	1.05075	0.729622	River	Collected in glass bottles and acidified	data also in: Ishikawa, N., Tayasu, I., Yamane, M., Yokoyama, Y., Sakai, S., & Ohkouchi, N. (2015). Sources of Dissolved Inorganic Carbon in Two Small Streams with Different Bedrock Geology: Insights from Carbon Isotopes. Radiocarbon, 57(3), 439-448. doi:10.2458/azu_rc.57.18348	16	B	A		30	large	31.2	1.087	0	539	193	118	1960	217	19
398	Ishikawa N. F., Masao, U.,Yasuyuki, S., Ichiro, T. (2011). Natural C-14 provides new data for stream food-web studies: a comparison with C-13 in multiple stream habitats. Marine and Freshwater Research, 63: 210-217.	https://doi.org/10.1071/MF11141	Seri	2009-09-25	2009	shaded riffle	Seri	DIC	-7.14967	0.2	permil						0.767656	0.00483438	fraction modern	-237.803	2.4	permil	2124.03	50.5	8	35.25	136.333	Japan	N	1.05075	0.730579	River	Collected in glass bottles and acidified	data also in: Ishikawa, N., Tayasu, I., Yamane, M., Yokoyama, Y., Sakai, S., & Ohkouchi, N. (2015). Sources of Dissolved Inorganic Carbon in Two Small Streams with Different Bedrock Geology: Insights from Carbon Isotopes. Radiocarbon, 57(3), 439-448. doi:10.2458/azu_rc.57.18348	16	B	A		30	large	31.2	1.087	0	539	193	118	1960	217	19
399	Ishikawa N. F., Masao, U.,Yasuyuki, S., Ichiro, T. (2011). Natural C-14 provides new data for stream food-web studies: a comparison with C-13 in multiple stream habitats. Marine and Freshwater Research, 63: 210-217.	https://doi.org/10.1071/MF11141	Seri	2009-09-25	2009	shaded pool	Seri	DIC	-7.42967	0.2	permil						0.76225	0.00483438	fraction modern	-243.17	2.4	permil	2180.8	51	8	35.25	136.333	Japan	N	1.05075	0.725434	River	Collected in glass bottles and acidified	data also in: Ishikawa, N., Tayasu, I., Yamane, M., Yokoyama, Y., Sakai, S., & Ohkouchi, N. (2015). Sources of Dissolved Inorganic Carbon in Two Small Streams with Different Bedrock Geology: Insights from Carbon Isotopes. Radiocarbon, 57(3), 439-448. doi:10.2458/azu_rc.57.18348	16	B	A		30	large	31.2	1.087	0	539	193	118	1960	217	19
400	Ishikawa N. F., Masao, U.,Yasuyuki, S., Ichiro, T. (2011). Natural C-14 provides new data for stream food-web studies: a comparison with C-13 in multiple stream habitats. Marine and Freshwater Research, 63: 210-217.	https://doi.org/10.1071/MF11141	Seri	2009-12-08	2009	open riffle	Seri	DIC	-6.98967	0.3	permil						0.790135	0.00161146	fraction modern	-215.484	0.8	permil	1892.18	16.5	8.4	35.25	136.333	Japan	N	1.05075	0.751972	River	Collected in glass bottles and acidified	data also in: Ishikawa, N., Tayasu, I., Yamane, M., Yokoyama, Y., Sakai, S., & Ohkouchi, N. (2015). Sources of Dissolved Inorganic Carbon in Two Small Streams with Different Bedrock Geology: Insights from Carbon Isotopes. Radiocarbon, 57(3), 439-448. doi:10.2458/azu_rc.57.18348	10.7	B	A		30	large	31.2	1.087	0	539	193	118	1960	217	19
401	Ishikawa N. F., Masao, U.,Yasuyuki, S., Ichiro, T. (2011). Natural C-14 provides new data for stream food-web studies: a comparison with C-13 in multiple stream habitats. Marine and Freshwater Research, 63: 210-217.	https://doi.org/10.1071/MF11141	Seri	2009-12-08	2009	open pool	Seri	DIC	-6.76967	0.3	permil						0.79177	0.00161146	fraction modern	-213.86	0.8	permil	1875.58	16.5	8.4	35.25	136.333	Japan	N	1.05075	0.753528	River	Collected in glass bottles and acidified	data also in: Ishikawa, N., Tayasu, I., Yamane, M., Yokoyama, Y., Sakai, S., & Ohkouchi, N. (2015). Sources of Dissolved Inorganic Carbon in Two Small Streams with Different Bedrock Geology: Insights from Carbon Isotopes. Radiocarbon, 57(3), 439-448. doi:10.2458/azu_rc.57.18348	10.7	B	A		30	large	31.2	1.087	0	539	193	118	1960	217	19
402	Ishikawa N. F., Masao, U.,Yasuyuki, S., Ichiro, T. (2011). Natural C-14 provides new data for stream food-web studies: a comparison with C-13 in multiple stream habitats. Marine and Freshwater Research, 63: 210-217.	https://doi.org/10.1071/MF11141	Seri	2009-12-08	2009	shaded riffle	Seri	DIC	-6.80967	0.3	permil						0.791083	0.00161146	fraction modern	-214.542	0.8	permil	1882.55	16.5	8.4	35.25	136.333	Japan	N	1.05075	0.752874	River	Collected in glass bottles and acidified	data also in: Ishikawa, N., Tayasu, I., Yamane, M., Yokoyama, Y., Sakai, S., & Ohkouchi, N. (2015). Sources of Dissolved Inorganic Carbon in Two Small Streams with Different Bedrock Geology: Insights from Carbon Isotopes. Radiocarbon, 57(3), 439-448. doi:10.2458/azu_rc.57.18348	10.7	B	A		30	large	31.2	1.087	0	539	193	118	1960	217	19
403	Ishikawa N. F., Masao, U.,Yasuyuki, S., Ichiro, T. (2011). Natural C-14 provides new data for stream food-web studies: a comparison with C-13 in multiple stream habitats. Marine and Freshwater Research, 63: 210-217.	https://doi.org/10.1071/MF11141	Seri	2009-12-08	2009	shaded pool	Seri	DIC	-7.42967	0.3	permil						0.790008	0.00161146	fraction modern	-215.61	0.8	permil	1893.48	16.5	8.4	35.25	136.333	Japan	N	1.05075	0.751851	River	Collected in glass bottles and acidified	data also in: Ishikawa, N., Tayasu, I., Yamane, M., Yokoyama, Y., Sakai, S., & Ohkouchi, N. (2015). Sources of Dissolved Inorganic Carbon in Two Small Streams with Different Bedrock Geology: Insights from Carbon Isotopes. Radiocarbon, 57(3), 439-448. doi:10.2458/azu_rc.57.18348	10.7	B	A		30	large	31.2	1.087	0	539	193	118	1960	217	19
404	Ishikawa N. F., Masao, U.,Yasuyuki, S., Ichiro, T. (2011). Natural C-14 provides new data for stream food-web studies: a comparison with C-13 in multiple stream habitats. Marine and Freshwater Research, 63: 210-217.	https://doi.org/10.1071/MF11141	Seri	2010-04-05	2010	open riffle	Seri	DIC	-7.24967	0.1	permil						0.831839	0.00342477	fraction modern	-174.176	1.7	permil	1479	33	7.8	35.25	136.333	Japan	N	1.047	0.794497	River	Collected in glass bottles and acidified	data also in: Ishikawa, N., Tayasu, I., Yamane, M., Yokoyama, Y., Sakai, S., & Ohkouchi, N. (2015). Sources of Dissolved Inorganic Carbon in Two Small Streams with Different Bedrock Geology: Insights from Carbon Isotopes. Radiocarbon, 57(3), 439-448. doi:10.2458/azu_rc.57.18348	12.1	B	A		30	large	31.2	1.087	0	539	193	118	1960	217	19
405	Ishikawa N. F., Masao, U.,Yasuyuki, S., Ichiro, T. (2011). Natural C-14 provides new data for stream food-web studies: a comparison with C-13 in multiple stream habitats. Marine and Freshwater Research, 63: 210-217.	https://doi.org/10.1071/MF11141	Seri	2010-04-05	2010	open pool	Seri	DIC	-7.25967	0.1	permil						0.830995	0.00342477	fraction modern	-175.014	1.7	permil	1487.16	33	7.8	35.25	136.333	Japan	N	1.047	0.79369	River	Collected in glass bottles and acidified	data also in: Ishikawa, N., Tayasu, I., Yamane, M., Yokoyama, Y., Sakai, S., & Ohkouchi, N. (2015). Sources of Dissolved Inorganic Carbon in Two Small Streams with Different Bedrock Geology: Insights from Carbon Isotopes. Radiocarbon, 57(3), 439-448. doi:10.2458/azu_rc.57.18348	12.1	B	A		30	large	31.2	1.087	0	539	193	118	1960	217	19
406	Ishikawa N. F., Masao, U.,Yasuyuki, S., Ichiro, T. (2011). Natural C-14 provides new data for stream food-web studies: a comparison with C-13 in multiple stream habitats. Marine and Freshwater Research, 63: 210-217.	https://doi.org/10.1071/MF11141	Seri	2010-04-05	2010	shaded riffle	Seri	DIC	-7.22967	0.1	permil						0.831996	0.00342477	fraction modern	-174.021	1.7	permil	1477.49	33	7.8	35.25	136.333	Japan	N	1.047	0.794646	River	Collected in glass bottles and acidified	data also in: Ishikawa, N., Tayasu, I., Yamane, M., Yokoyama, Y., Sakai, S., & Ohkouchi, N. (2015). Sources of Dissolved Inorganic Carbon in Two Small Streams with Different Bedrock Geology: Insights from Carbon Isotopes. Radiocarbon, 57(3), 439-448. doi:10.2458/azu_rc.57.18348	12.1	B	A		30	large	31.2	1.087	0	539	193	118	1960	217	19
407	Ishikawa N. F., Masao, U.,Yasuyuki, S., Ichiro, T. (2011). Natural C-14 provides new data for stream food-web studies: a comparison with C-13 in multiple stream habitats. Marine and Freshwater Research, 63: 210-217.	https://doi.org/10.1071/MF11141	Seri	2010-04-05	2010	shaded pool	Seri	DIC	-7.43967	0.1	permil						0.834891	0.00342477	fraction modern	-171.146	1.7	permil	1449.58	33	7.8	35.25	136.333	Japan	N	1.047	0.797412	River	Collected in glass bottles and acidified	data also in: Ishikawa, N., Tayasu, I., Yamane, M., Yokoyama, Y., Sakai, S., & Ohkouchi, N. (2015). Sources of Dissolved Inorganic Carbon in Two Small Streams with Different Bedrock Geology: Insights from Carbon Isotopes. Radiocarbon, 57(3), 439-448. doi:10.2458/azu_rc.57.18348	12.1	B	A		30	large	31.2	1.087	0	539	193	118	1960	217	19
408	Ishikawa, N., Tayasu, I., Yamane, M., Yokoyama, Y., Sakai, S., & Ohkouchi, N. (2015). Sources of Dissolved Inorganic Carbon in Two Small Streams with Different Bedrock Geology: Insights from Carbon Isotopes. Radiocarbon, 57(3): 439-448.	https://doi.org/10.2458/azu_rc.57.18348	Fudoji	2009-06-01	2009	small stream	Fudoji	DIC	-8.7	2	permil				YAUT	012120	1.00112	0.0128917	fraction modern	-6	6.4	permil	modern		6.5	35.9167	136	Japan	N	1.05075	0.952766	River	Collected in glass bottles and acidified		15.3	B	A		6	small	5.4	0.277	0	232	92	130	2383	256	19
409	Ishikawa, N., Tayasu, I., Yamane, M., Yokoyama, Y., Sakai, S., & Ohkouchi, N. (2015). Sources of Dissolved Inorganic Carbon in Two Small Streams with Different Bedrock Geology: Insights from Carbon Isotopes. Radiocarbon, 57(3): 439-448.	https://doi.org/10.2458/azu_rc.57.18348	Fudoji	2009-09-01	2009	small stream	Fudoji	DIC	-9.4	0.01	permil				YAUT	005229-30	0.991048	0.00785587	fraction modern	-16	3.9	permil	72.2373	63.5	6.1	35.9167	136	Japan	N	1.05075	0.943181	River	Collected in glass bottles and acidified		17.1	B	A		6	small	5.4	0.277	0	232	92	130	2383	256	19
410	Ishikawa, N., Tayasu, I., Yamane, M., Yokoyama, Y., Sakai, S., & Ohkouchi, N. (2015). Sources of Dissolved Inorganic Carbon in Two Small Streams with Different Bedrock Geology: Insights from Carbon Isotopes. Radiocarbon, 57(3): 439-448.	https://doi.org/10.2458/azu_rc.57.18348	Fudoji	2009-12-01	2009	small stream	Fudoji	DIC	-6.4	0.01	permil				YAUT	005209	0.983998	0.0100716	fraction modern	-23	5	permil	129.587	82	6.2	35.9167	136	Japan	N	1.05075	0.936471	River	Collected in glass bottles and acidified		6.1	B	A		6	small	5.4	0.277	0	232	92	130	2383	256	19
411	Ishikawa, N., Tayasu, I., Yamane, M., Yokoyama, Y., Sakai, S., & Ohkouchi, N. (2015). Sources of Dissolved Inorganic Carbon in Two Small Streams with Different Bedrock Geology: Insights from Carbon Isotopes. Radiocarbon, 57(3): 439-448.	https://doi.org/10.2458/azu_rc.57.18348	Fudoji	2010-04-01	2010	small stream	Fudoji	DIC	-7.2	0.01	permil				YAUT	005208	1.01736	0.0151093	fraction modern	10	7.5	permil	modern			35.9167	136	Japan	N	1.047	0.971687	River	Collected in glass bottles and acidified		7.3	B	A		6	small	5.4	0.277	0	232	92	130	2383	256	19
412	Jull, A., Burr, G., Leonard, A., Fitzgerald, J., Cheng, L., Cruz, R., & Biddulph, D. (2019). Dissolved Inorganic and Organic Carbon in an Ephemeral Fresh Water Stream in Southern Arizona. Radiocarbon, 61(5): 1531-1539.	https://doi.org/10.1017/RDC.2019.46	Sabino Creek	2009-02-24	2009	Ephermeral Stream	Sabino Creek	DIC	-4.8	0.1	permil						1.049	0.005	fraction modern	41.5401	9.92889	permil	modern			32.3167	-110.81	USA	N	1.05075	0.998334	River	2l of water collected in the field, the split into smaller sample and acidified with phosphoric acid in the lab. Followed Ariozona AMS protocols			A	A		91	large	105.5	0.054	0	1792	188	140	592	47	2
413	Jull, A., Burr, G., Leonard, A., Fitzgerald, J., Cheng, L., Cruz, R., & Biddulph, D. (2019). Dissolved Inorganic and Organic Carbon in an Ephemeral Fresh Water Stream in Southern Arizona. Radiocarbon, 61(5): 1531-1539.	https://doi.org/10.1017/RDC.2019.46	Sabino Creek	2009-06-30	2009	Ephermeral Stream	Sabino Creek	DIC	-3.1	0.1	permil						1.069	0.012	fraction modern	61.3979	23.8293	permil	modern			32.3167	-110.81	USA	N	1.05075	1.01737	River	2l of water collected in the field, the split into smaller sample and acidified with phosphoric acid in the lab. Followed Ariozona AMS protocols			A	A		91	large	105.5	0.054	0	1792	188	140	592	47	2
414	Jull, A., Burr, G., Leonard, A., Fitzgerald, J., Cheng, L., Cruz, R., & Biddulph, D. (2019). Dissolved Inorganic and Organic Carbon in an Ephemeral Fresh Water Stream in Southern Arizona. Radiocarbon, 61(5): 1531-1539.	https://doi.org/10.1017/RDC.2019.46	Sabino Creek	2009-06-30	2009	Ephermeral Stream	Sabino Creek	DIC	-9.4	0.1	permil						1.071	0.004	fraction modern	63.3837	7.94311	permil	modern			32.3167	-110.81	USA	N	1.05075	1.01927	River	2l of water collected in the field, the split into smaller sample and acidified with phosphoric acid in the lab. Followed Ariozona AMS protocols			A	A		91	large	105.5	0.054	0	1792	188	140	592	47	2
415	Jull, A., Burr, G., Leonard, A., Fitzgerald, J., Cheng, L., Cruz, R., & Biddulph, D. (2019). Dissolved Inorganic and Organic Carbon in an Ephemeral Fresh Water Stream in Southern Arizona. Radiocarbon, 61(5): 1531-1539.	https://doi.org/10.1017/RDC.2019.46	Sabino Creek	2010-09-04	2010	Ephermeral Stream	Sabino Creek	DIC	-13.1	0.1	permil						1.06	0.004	fraction modern	52.3346	7.94215	permil	modern			32.3167	-110.81	USA	N	1.047	1.01242	River	2l of water collected in the field, the split into smaller sample and acidified with phosphoric acid in the lab. Followed Ariozona AMS protocols			A	A		91	large	105.5	0.054	0	1792	188	140	592	47	2
416	Jull, A., Burr, G., Leonard, A., Fitzgerald, J., Cheng, L., Cruz, R., & Biddulph, D. (2019). Dissolved Inorganic and Organic Carbon in an Ephemeral Fresh Water Stream in Southern Arizona. Radiocarbon, 61(5): 1531-1539.	https://doi.org/10.1017/RDC.2019.46	Sabino Creek	2011-09-04	2011	Ephermeral Stream	Sabino Creek	DIC	-12.6	0.1	permil						1.034	0.005	fraction modern	26.3985	9.92648	permil	modern			32.3167	-110.81	USA	N	1.04176	0.992552	River	2l of water collected in the field, the split into smaller sample and acidified with phosphoric acid in the lab. Followed Ariozona AMS protocols			A	A		91	large	105.5	0.054	0	1792	188	140	592	47	2
417	Jull, A., Burr, G., Leonard, A., Fitzgerald, J., Cheng, L., Cruz, R., & Biddulph, D. (2019). Dissolved Inorganic and Organic Carbon in an Ephemeral Fresh Water Stream in Southern Arizona. Radiocarbon, 61(5): 1531-1539.	https://doi.org/10.1017/RDC.2019.46	Sabino Creek	2011-09-25	2011	Ephermeral Stream	Sabino Creek	DIC	-11.9	0.1	permil						1.025	0.005	fraction modern	17.4646	9.92648	permil	modern			32.3167	-110.81	USA	N	1.04176	0.983913	River	2l of water collected in the field, the split into smaller sample and acidified with phosphoric acid in the lab. Followed Ariozona AMS protocols			A	A		91	large	105.5	0.054	0	1792	188	140	592	47	2
418	Jull, A., Burr, G., Leonard, A., Fitzgerald, J., Cheng, L., Cruz, R., & Biddulph, D. (2019). Dissolved Inorganic and Organic Carbon in an Ephemeral Fresh Water Stream in Southern Arizona. Radiocarbon, 61(5): 1531-1539.	https://doi.org/10.1017/RDC.2019.46	Sabino Creek	2012-04-12	2012	Ephermeral Stream	Sabino Creek	DIC	-12.1	0.1	permil						0.989	0.005	fraction modern	-18.3895	9.92528	permil	88.8526	40.5		32.3167	-110.81	USA	N	1.03813	0.952673	River	2l of water collected in the field, the split into smaller sample and acidified with phosphoric acid in the lab. Followed Ariozona AMS protocols			A	A		91	large	105.5	0.054	0	1792	188	140	592	47	2
419	Jull, A., Burr, G., Leonard, A., Fitzgerald, J., Cheng, L., Cruz, R., & Biddulph, D. (2019). Dissolved Inorganic and Organic Carbon in an Ephemeral Fresh Water Stream in Southern Arizona. Radiocarbon, 61(5): 1531-1539.	https://doi.org/10.1017/RDC.2019.46	Sabino Creek	2012-05-03	2012	Ephermeral Stream	Sabino Creek	DIC	-17.2	0.1	permil						1.034	0.005	fraction modern	26.2743	9.92528	permil	modern			32.3167	-110.81	USA	N	1.03813	0.99602	River	2l of water collected in the field, the split into smaller sample and acidified with phosphoric acid in the lab. Followed Ariozona AMS protocols			A	A		91	large	105.5	0.054	0	1792	188	140	592	47	2
420	Jull, A., Burr, G., Leonard, A., Fitzgerald, J., Cheng, L., Cruz, R., & Biddulph, D. (2019). Dissolved Inorganic and Organic Carbon in an Ephemeral Fresh Water Stream in Southern Arizona. Radiocarbon, 61(5): 1531-1539.	https://doi.org/10.1017/RDC.2019.46	Sabino Creek	2012-08-17	2012	Ephermeral Stream	Sabino Creek	DIC	-11.8	0.1	permil						0.934	0.004	fraction modern	-72.9785	7.94023	permil	548.484	34.5		32.3167	-110.81	USA	N	1.03813	0.899693	River	2l of water collected in the field, the split into smaller sample and acidified with phosphoric acid in the lab. Followed Ariozona AMS protocols			A	A		91	large	105.5	0.054	0	1792	188	140	592	47	2
421	Jull, A., Burr, G., Leonard, A., Fitzgerald, J., Cheng, L., Cruz, R., & Biddulph, D. (2019). Dissolved Inorganic and Organic Carbon in an Ephemeral Fresh Water Stream in Southern Arizona. Radiocarbon, 61(5): 1531-1539.	https://doi.org/10.1017/RDC.2019.46	Sabino Creek	2012-09-15	2012	Ephermeral Stream	Sabino Creek	DIC	-12.2	0.1	permil						0.885	0.004	fraction modern	-121.612	7.94023	permil	981.373	36.5		32.3167	-110.81	USA	N	1.03813	0.852493	River	2l of water collected in the field, the split into smaller sample and acidified with phosphoric acid in the lab. Followed Ariozona AMS protocols			A	A		91	large	105.5	0.054	0	1792	188	140	592	47	2
422	Jull, A., Burr, G., Leonard, A., Fitzgerald, J., Cheng, L., Cruz, R., & Biddulph, D. (2019). Dissolved Inorganic and Organic Carbon in an Ephemeral Fresh Water Stream in Southern Arizona. Radiocarbon, 61(5): 1531-1539.	https://doi.org/10.1017/RDC.2019.46	Sabino Creek	2016-01-20	2016	Ephermeral Stream	Sabino Creek	DIC	-4.7	0.1	permil						1.023	0.003	fraction modern	14.8653	5.95229	permil	modern			32.3167	-110.81	USA	N	1.01903	1.0039	River	2l of water collected in the field, the split into smaller sample and acidified with phosphoric acid in the lab. Followed Ariozona AMS protocols			A	A		91	large	105.5	0.054	0	1792	188	140	592	47	2
423	Jull, A., Burr, G., Leonard, A., Fitzgerald, J., Cheng, L., Cruz, R., & Biddulph, D. (2019). Dissolved Inorganic and Organic Carbon in an Ephemeral Fresh Water Stream in Southern Arizona. Radiocarbon, 61(5): 1531-1539.	https://doi.org/10.1017/RDC.2019.46	Sabino Creek	2016-09-15	2016	Ephermeral Stream	Sabino Creek	DIC	-11.3	0.1	permil						1.036	0.005	fraction modern	27.762	9.92048	permil	modern			32.3167	-110.81	USA	N	1.01903	1.01665	River	2l of water collected in the field, the split into smaller sample and acidified with phosphoric acid in the lab. Followed Ariozona AMS protocols			A	A		91	large	105.5	0.054	0	1792	188	140	592	47	2
424	Jull, A., Burr, G., Leonard, A., Fitzgerald, J., Cheng, L., Cruz, R., & Biddulph, D. (2019). Dissolved Inorganic and Organic Carbon in an Ephemeral Fresh Water Stream in Southern Arizona. Radiocarbon, 61(5): 1531-1539.	https://doi.org/10.1017/RDC.2019.46	Sabino Creek	2016-09-15	2016	Ephermeral Stream	Sabino Creek	DIC	-11.6	0.1	permil						0.978	0.003	fraction modern	-29.7768	5.95229	permil	178.699	24.5		32.3167	-110.81	USA	N	1.01903	0.959736	River	2l of water collected in the field, the split into smaller sample and acidified with phosphoric acid in the lab. Followed Ariozona AMS protocols			A	A		91	large	105.5	0.054	0	1792	188	140	592	47	2
425	Jull, A., Burr, G., Zhou, W., Cheng, P., Song, S., Leonard, A., Cheng, L., An, Z. (2014). 14C Measurements of Dissolved Inorganic and Organic Carbon in Qinghai Lake and Inflowing Rivers (NE Tibet, Qinghai Plateau), China. Radiocarbon, 56(3): 1115-1127.	https://doi.org/10.2458/56.17776	Da Tong He	2009-10-01	2009	River	Da Tong He	DIC	-6.3	0.1	permil						1.0148	0.0037	1 sd	7.58293	7.34738	permil	modern			36.5173	100.797	China	N	1.05075	0.965786	River	Acidiciation to CO2 and AMS	Uncertainty assumed based on most studies coming from NOSAMS		C	B	15130	15130	large	747.2	0.603	4	3472	62	-2	378	54	2
426	Jull, A., Burr, G., Zhou, W., Cheng, P., Song, S., Leonard, A., Cheng, L., An, Z. (2014). 14C Measurements of Dissolved Inorganic and Organic Carbon in Qinghai Lake and Inflowing Rivers (NE Tibet, Qinghai Plateau), China. Radiocarbon, 56(3): 1115-1127.	https://doi.org/10.2458/56.17776	Heima He	2009-10-01	2009	River	Heima He	DIC	-10.5	0.1	permil						0.9842	0.0036	1 sd	-22.7995	7.1488	permil	128	29.5		36.7372	99.7284	China	N	1.05075	0.936664	River	Acidiciation to CO2 and AMS	Uncertainty assumed based on most studies coming from NOSAMS		C	B	107	107	large	118.1	0.059	0	3548	97	-10	301	44	1
427	Jull, A., Burr, G., Zhou, W., Cheng, P., Song, S., Leonard, A., Cheng, L., An, Z. (2014). 14C Measurements of Dissolved Inorganic and Organic Carbon in Qinghai Lake and Inflowing Rivers (NE Tibet, Qinghai Plateau), China. Radiocarbon, 56(3): 1115-1127.	https://doi.org/10.2458/56.17776	Buha He	2009-10-01	2009	River	Buha He	DIC	-7	0.1	permil						0.8969	0.0034	1 sd	-109.479	6.75164	permil	874	29.5		37.0694	99.6528	China	N	1.05075	0.85358	River	Acidiciation to CO2 and AMS	Uncertainty assumed based on most studies coming from NOSAMS		C	B	14337	14337	large	13523.9	16.51	0	4022	96	-41	292	53	5
428	Jull, A., Burr, G., Zhou, W., Cheng, P., Song, S., Leonard, A., Cheng, L., An, Z. (2014). 14C Measurements of Dissolved Inorganic and Organic Carbon in Qinghai Lake and Inflowing Rivers (NE Tibet, Qinghai Plateau), China. Radiocarbon, 56(3): 1115-1127.	https://doi.org/10.2458/56.17776	Shaliu He	2009-10-01	2009	River	Shaliu He	DIC	-9.1	0.1	permil						0.8484	0.0032	1 sd	-157.634	6.35449	permil	1321	30.5		37.4043	100.104	China	N	1.05075	0.807423	River	Acidiciation to CO2 and AMS	Uncertainty assumed based on most studies coming from NOSAMS		C	B	1442	1442	large	1441.6	1.744	0	3841	100	-34	382	68	4
429	Jull, A., Burr, G., Zhou, W., Cheng, P., Song, S., Leonard, A., Cheng, L., An, Z. (2014). 14C Measurements of Dissolved Inorganic and Organic Carbon in Qinghai Lake and Inflowing Rivers (NE Tibet, Qinghai Plateau), China. Radiocarbon, 56(3): 1115-1127.	https://doi.org/10.2458/56.17776	Qianji He	2009-10-01	2009	River	Qianji He	DIC	-9.3	0.1	permil						0.9289	0.0034	1 sd	-77.7062	6.75164	permil	592	30.5		37.3226	99.913	China	N	1.05075	0.884035	River	Acidiciation to CO2 and AMS	Uncertainty assumed based on most studies coming from NOSAMS		C	B	567	567	large	560.6	0.646	0	3814	77	-31	363	63	5
430	Jull, A., Burr, G., Zhou, W., Cheng, P., Song, S., Leonard, A., Cheng, L., An, Z. (2014). 14C Measurements of Dissolved Inorganic and Organic Carbon in Qinghai Lake and Inflowing Rivers (NE Tibet, Qinghai Plateau), China. Radiocarbon, 56(3): 1115-1127.	https://doi.org/10.2458/56.17776	Haergai He	2009-10-01	2009	River	Haergai He	DIC	-8.2	0.1	permil						0.6922	0.0028	1 sd	-312.723	5.56018	permil	2955	29.5		37.152	100.441	China	N	1.05075	0.658767	River	Acidiciation to CO2 and AMS	Uncertainty assumed based on most studies coming from NOSAMS		C	B	1425	1425	large	1516.5	3.294	0	3727	93	-26	415	71	4
431	Kelsey, S., Grottoli, A., Bauer, J., Lorenz, K., Lal, R., Matsui, Y. and Huey-Sanders, T. (2020). Effects of agricultural and tillage practices on isotopic signatures and fluxes of organic and inorganic carbon in headwater streams. Aquatic Sciences, 82: 23.	https://doi.org/10.1007/s00027-019-0691-7	Tilled Corn	2009-02-09	2009	Stream Storm Flow	WS#127	DIC	-6.5	0.1	permil						1.0404			33			modern			40.3757	-81.7892	USA	N	1.05075	0.990148	River	Acidified with orthophosphoric acid and sparaged with He to extract CO2			C	A	0.007	0.007	small	12.1	0.141	0	321	54	98	972	95	9
432	Kelsey, S., Grottoli, A., Bauer, J., Lorenz, K., Lal, R., Matsui, Y. and Huey-Sanders, T. (2020). Effects of agricultural and tillage practices on isotopic signatures and fluxes of organic and inorganic carbon in headwater streams. Aquatic Sciences, 82: 23.	https://doi.org/10.1007/s00027-019-0691-7	Non-tilled corn	2009-02-09	2009	Stream Storm Flow	WS#115	DIC	-4.9	0.1	permil						1.03738			30			modern			40.3706	-81.779	USA	N	1.05075	0.987273	River	Acidified with orthophosphoric acid and sparaged with He to extract CO2			C	A	0.006	0.006	small	12.1	0.141	0	321	54	98	972	95	9
433	Kelsey, S., Grottoli, A., Bauer, J., Lorenz, K., Lal, R., Matsui, Y. and Huey-Sanders, T. (2020). Effects of agricultural and tillage practices on isotopic signatures and fluxes of organic and inorganic carbon in headwater streams. Aquatic Sciences, 82: 23.	https://doi.org/10.1007/s00027-019-0691-7	Large mixed land use	2009-02-09	2009	Stream Storm Flow		DIC	-10.5	0.1	permil						0.876231	0.00567237	fraction modern	-130	11.2641	permil	1061	26		40.3593	-81.7836	USA	N	1.05075	0.83391	River	Acidified with orthophosphoric acid and sparaged with He to extract CO2			C	A	1.515	1.515	small	12.1	0.141	0	321	54	98	972	95	9
434	Kelsey, S., Grottoli, A., Bauer, J., Lorenz, K., Lal, R., Matsui, Y. and Huey-Sanders, T. (2020). Effects of agricultural and tillage practices on isotopic signatures and fluxes of organic and inorganic carbon in headwater streams. Aquatic Sciences, 82: 23.	https://doi.org/10.1007/s00027-019-0691-7	Small mixed land use	2009-02-09	2009	Stream Storm Flow	WS#166	DIC	-13	0.1	permil						1.00112			-6			modern			40.3689	-81.7971	USA	N	1.05075	0.952766	River	Acidified with orthophosphoric acid and sparaged with He to extract CO2			C	A	0.321	0.321	small	12.1	0.141	0	321	54	98	972	95	9
435	Kelsey, S., Grottoli, A., Bauer, J., Lorenz, K., Lal, R., Matsui, Y. and Huey-Sanders, T. (2020). Effects of agricultural and tillage practices on isotopic signatures and fluxes of organic and inorganic carbon in headwater streams. Aquatic Sciences, 82: 23.	https://doi.org/10.1007/s00027-019-0691-7	Pasture	2009-02-09	2009	Stream Storm Flow	WS#182	DIC	-10.9	0.1	permil						0.841988	0.00503093	fraction modern	-164	9.9903	permil	1382	24		40.3596	-81.7815	USA	N	1.05075	0.80132	River	Acidified with orthophosphoric acid and sparaged with He to extract CO2			C	A	0.288	0.288	small	12.1	0.141	0	321	54	98	972	95	9
436	Kelsey, S., Grottoli, A., Bauer, J., Lorenz, K., Lal, R., Matsui, Y. and Huey-Sanders, T. (2020). Effects of agricultural and tillage practices on isotopic signatures and fluxes of organic and inorganic carbon in headwater streams. Aquatic Sciences, 82: 23.	https://doi.org/10.1007/s00027-019-0691-7	Forested	2009-02-09	2009	Stream Storm Flow	WS#172	DIC	-12.9	0.1	permil						0.889324	0.00531418	fraction modern	-117	10.5528	permil	942	24		40.366	-81.8042	USA	N	1.05075	0.846371	River	Acidified with orthophosphoric acid and sparaged with He to extract CO2			C	A	0.177	0.177	small	12.1	0.141	0	321	54	98	972	95	9
437	Kelsey, S., Grottoli, A., Bauer, J., Lorenz, K., Lal, R., Matsui, Y. and Huey-Sanders, T. (2020). Effects of agricultural and tillage practices on isotopic signatures and fluxes of organic and inorganic carbon in headwater streams. Aquatic Sciences, 82: 23.	https://doi.org/10.1007/s00027-019-0691-7	Tilled Corn	2009-05-02	2009	Stream Storm Flow	WS#127	DIC	-6.4	0.1	permil						1.04543			38			modern			40.3757	-81.7892	USA	N	1.05075	0.994941	River	Acidified with orthophosphoric acid and sparaged with He to extract CO2			C	A	0.007	0.007	small	12.1	0.141	0	321	54	98	972	95	9
438	Kelsey, S., Grottoli, A., Bauer, J., Lorenz, K., Lal, R., Matsui, Y. and Huey-Sanders, T. (2020). Effects of agricultural and tillage practices on isotopic signatures and fluxes of organic and inorganic carbon in headwater streams. Aquatic Sciences, 82: 23.	https://doi.org/10.1007/s00027-019-0691-7	Non-tilled corn	2009-05-02	2009	Stream Storm Flow	WS#115	DIC	-8	0.1	permil						1.05349			46			modern			40.3706	-81.779	USA	N	1.05075	1.00261	River	Acidified with orthophosphoric acid and sparaged with He to extract CO2			C	A	0.006	0.006	small	12.1	0.141	0	321	54	98	972	95	9
439	Kelsey, S., Grottoli, A., Bauer, J., Lorenz, K., Lal, R., Matsui, Y. and Huey-Sanders, T. (2020). Effects of agricultural and tillage practices on isotopic signatures and fluxes of organic and inorganic carbon in headwater streams. Aquatic Sciences, 82: 23.	https://doi.org/10.1007/s00027-019-0691-7	Large mixed land use	2009-10-25	2009	Stream Base Flow	The North Appalachian Experimental Watershed	DIC	-12.5	0.1	permil						0.883281	0.00505737	fraction modern	-123	10.0428	permil	998	23		40.3593	-81.7836	USA	N	1.05075	0.840619	River	Acidified with orthophosphoric acid and sparaged with He to extract CO2			C	A	1.515	1.515	small	12.1	0.141	0	321	54	98	972	95	9
440	Kelsey, S., Grottoli, A., Bauer, J., Lorenz, K., Lal, R., Matsui, Y. and Huey-Sanders, T. (2020). Effects of agricultural and tillage practices on isotopic signatures and fluxes of organic and inorganic carbon in headwater streams. Aquatic Sciences, 82: 23.	https://doi.org/10.1007/s00027-019-0691-7	Small mixed land use	2009-10-25	2009	Stream Base Flow	WS#166	DIC	-13.4	0.1	permil						0.928604	0.00624158	fraction modern	-78	12.3944	permil	596	27		40.3689	-81.7971	USA	N	1.05075	0.883753	River	Acidified with orthophosphoric acid and sparaged with He to extract CO2			C	A	0.321	0.321	small	12.1	0.141	0	321	54	98	972	95	9
441	Kelsey, S., Grottoli, A., Bauer, J., Lorenz, K., Lal, R., Matsui, Y. and Huey-Sanders, T. (2020). Effects of agricultural and tillage practices on isotopic signatures and fluxes of organic and inorganic carbon in headwater streams. Aquatic Sciences, 82: 23.	https://doi.org/10.1007/s00027-019-0691-7	Pasture	2009-10-25	2009	Stream Base Flow	WS#182	DIC	-14.3	0.1	permil						0.910475	0.00544001	fraction modern	-96	10.8027	permil	754	24		40.3596	-81.7815	USA	N	1.05075	0.866499	River	Acidified with orthophosphoric acid and sparaged with He to extract CO2			C	A	0.288	0.288	small	12.1	0.141	0	321	54	98	972	95	9
442	Kelsey, S., Grottoli, A., Bauer, J., Lorenz, K., Lal, R., Matsui, Y. and Huey-Sanders, T. (2020). Effects of agricultural and tillage practices on isotopic signatures and fluxes of organic and inorganic carbon in headwater streams. Aquatic Sciences, 82: 23.	https://doi.org/10.1007/s00027-019-0691-7	Forested	2009-10-25	2009	Stream Base Flow	WS#172	DIC	-11.7	0.1	permil						0.893353	0.00622695	fraction modern	-113	12.3653	permil	907	28		40.366	-81.8042	USA	N	1.05075	0.850205	River	Acidified with orthophosphoric acid and sparaged with He to extract CO2			C	A	0.177	0.177	small	12.1	0.141	0	321	54	98	972	95	9
443	Kelsey, S., Grottoli, A., Bauer, J., Lorenz, K., Lal, R., Matsui, Y. and Huey-Sanders, T. (2020). Effects of agricultural and tillage practices on isotopic signatures and fluxes of organic and inorganic carbon in headwater streams. Aquatic Sciences, 82: 23.	https://doi.org/10.1007/s00027-019-0691-7	Large mixed land use	2009-04-25	2009	Stream Base Flow	The North Appalachian Experimental Watershed	DIC	-12.2	0.1	permil						0.850045	0.00486835	fraction modern	-156	9.66745	permil	1304	23		40.3593	-81.7836	USA	N	1.05075	0.808988	River	Acidified with orthophosphoric acid and sparaged with He to extract CO2			C	A	1.515	1.515	small	12.1	0.141	0	321	54	98	972	95	9
444	Kelsey, S., Grottoli, A., Bauer, J., Lorenz, K., Lal, R., Matsui, Y. and Huey-Sanders, T. (2020). Effects of agricultural and tillage practices on isotopic signatures and fluxes of organic and inorganic carbon in headwater streams. Aquatic Sciences, 82: 23.	https://doi.org/10.1007/s00027-019-0691-7	Small mixed land use	2009-04-25	2009	Stream Base Flow	WS#166	DIC	-16.6	0.1	permil						1.04141			34			modern			40.3689	-81.7971	USA	N	1.05075	0.991107	River	Acidified with orthophosphoric acid and sparaged with He to extract CO2			C	A	0.321	0.321	small	12.1	0.141	0	321	54	98	972	95	9
445	Kelsey, S., Grottoli, A., Bauer, J., Lorenz, K., Lal, R., Matsui, Y. and Huey-Sanders, T. (2020). Effects of agricultural and tillage practices on isotopic signatures and fluxes of organic and inorganic carbon in headwater streams. Aquatic Sciences, 82: 23.	https://doi.org/10.1007/s00027-019-0691-7	Pasture	2009-04-25	2009	Stream Base Flow	WS#182	DIC	-12.3	0.1	permil						0.860117	0.00535397	fraction modern	-146	10.6318	permil	1210	25		40.3596	-81.7815	USA	N	1.05075	0.818574	River	Acidified with orthophosphoric acid and sparaged with He to extract CO2			C	A	0.288	0.288	small	12.1	0.141	0	321	54	98	972	95	9
446	Kelsey, S., Grottoli, A., Bauer, J., Lorenz, K., Lal, R., Matsui, Y. and Huey-Sanders, T. (2020). Effects of agricultural and tillage practices on isotopic signatures and fluxes of organic and inorganic carbon in headwater streams. Aquatic Sciences, 82: 23.	https://doi.org/10.1007/s00027-019-0691-7	Forested	2009-04-25	2009	Stream Base Flow	WS#172	DIC	-13.7	0.1	permil						0.897382	0.00603228	fraction modern	-109	11.9788	permil	870	27		40.366	-81.8042	USA	N	1.05075	0.854039	River	Acidified with orthophosphoric acid and sparaged with He to extract CO2			C	A	0.177	0.177	small	12.1	0.141	0	321	54	98	972	95	9
447	Kelsey, S., Grottoli, A., Bauer, J., Lorenz, K., Lal, R., Matsui, Y. and Huey-Sanders, T. (2020). Effects of agricultural and tillage practices on isotopic signatures and fluxes of organic and inorganic carbon in headwater streams. Aquatic Sciences, 82: 23.	https://doi.org/10.1007/s00027-019-0691-7	Large mixed land use	2009-08-18	2009	Stream Base Flow	The North Appalachian Experimental Watershed	DIC	-13.5	0.1	permil						0.987019	0.00638925	fraction modern	-20	12.6876	permil	105	26		40.3593	-81.7836	USA	N	1.05075	0.939347	River	Acidified with orthophosphoric acid and sparaged with He to extract CO2			C	A	1.515	1.515	small	12.1	0.141	0	321	54	98	972	95	9
448	Kelsey, S., Grottoli, A., Bauer, J., Lorenz, K., Lal, R., Matsui, Y. and Huey-Sanders, T. (2020). Effects of agricultural and tillage practices on isotopic signatures and fluxes of organic and inorganic carbon in headwater streams. Aquatic Sciences, 82: 23.	https://doi.org/10.1007/s00027-019-0691-7	Small mixed land use	2009-08-18	2009	Stream Base Flow	WS#166	DIC	-13.9	0.1	permil						0.929611	0.00555498	fraction modern	-77	11.031	permil	586	24		40.3689	-81.7971	USA	N	1.05075	0.884711	River	Acidified with orthophosphoric acid and sparaged with He to extract CO2			C	A	0.321	0.321	small	12.1	0.141	0	321	54	98	972	95	9
449	Kelsey, S., Grottoli, A., Bauer, J., Lorenz, K., Lal, R., Matsui, Y. and Huey-Sanders, T. (2020). Effects of agricultural and tillage practices on isotopic signatures and fluxes of organic and inorganic carbon in headwater streams. Aquatic Sciences, 82: 23.	https://doi.org/10.1007/s00027-019-0691-7	Forested	2009-08-18	2009	Stream Base Flow	WS#172	DIC	-12.5	0.1	permil						0.987019	0.00638925	fraction modern	-20	12.6876	permil	105	26		40.366	-81.8042	USA	N	1.05075	0.939347	River	Acidified with orthophosphoric acid and sparaged with He to extract CO2			C	A	0.177	0.177	small	12.1	0.141	0	321	54	98	972	95	9
450	Lee, E., Shin, Y., Yoo, G., Ko, E., Butman, D., Raymond, P. and Oh, N. (2021). Loads and ages of carbon from the five largest rivers in South Korea under Asian monsoon climates. Journal of Hydrology, 599: 126363.	https://doi.org/10.1016/j.jhydrol.2021.126363	Han River	2013-02-23	2013	River	Han River	DIC	-8.3	0.1	permil						0.955857	0.0060459	fraction modern	-51.4	3	permil	362	51	7.7	37.54	127.11	South Korea	N	1.03011	0.927915	River	Sample collected on 0.7 μm filter and acidified to convert to CO2	Assumed uncertainity based on NOSAMS typical standard deviation for 2016	1.7	B	B	21700	21700	large	24031.9	466.868	8	463	142	89	1378	145	5
451	Lee, E., Shin, Y., Yoo, G., Ko, E., Butman, D., Raymond, P. and Oh, N. (2021). Loads and ages of carbon from the five largest rivers in South Korea under Asian monsoon climates. Journal of Hydrology, 599: 126363.	https://doi.org/10.1016/j.jhydrol.2021.126363	Han River	2013-05-25	2013	River	Han River	DIC	-4.3	0.1	permil						0.918272	0.0060459	fraction modern	-88.7	3	permil	685	53	7.8	37.54	127.11	South Korea	N	1.03011	0.891428	River	Sample collected on 0.7 μm filter and acidified to convert to CO2	Assumed uncertainity based on NOSAMS typical standard deviation for 2016	20	B	B	21700	21700	large	24031.9	466.868	8	463	142	89	1378	145	5
452	Lee, E., Shin, Y., Yoo, G., Ko, E., Butman, D., Raymond, P. and Oh, N. (2021). Loads and ages of carbon from the five largest rivers in South Korea under Asian monsoon climates. Journal of Hydrology, 599: 126363.	https://doi.org/10.1016/j.jhydrol.2021.126363	Han River	2013-08-30	2013	River	Han River	DIC	-11.4	0.1	permil						0.969561	0.0060459	fraction modern	-37.8	3	permil	248	50	7.3	37.54	127.11	South Korea	N	1.03011	0.941218	River	Sample collected on 0.7 μm filter and acidified to convert to CO2	Assumed uncertainity based on NOSAMS typical standard deviation for 2016	24.4	B	B	21700	21700	large	24031.9	466.868	8	463	142	89	1378	145	5
453	Lee, E., Shin, Y., Yoo, G., Ko, E., Butman, D., Raymond, P. and Oh, N. (2021). Loads and ages of carbon from the five largest rivers in South Korea under Asian monsoon climates. Journal of Hydrology, 599: 126363.	https://doi.org/10.1016/j.jhydrol.2021.126363	Han River	2013-11-29	2013	River	Han River	DIC	-9.5	0.1	permil						0.928247	0.0060459	fraction modern	-78.8	3	permil	599	52.5	7.6	37.54	127.11	South Korea	N	1.03011	0.901112	River	Sample collected on 0.7 μm filter and acidified to convert to CO2	Assumed uncertainity based on NOSAMS typical standard deviation for 2016	10.3	B	B	21700	21700	large	24031.9	466.868	8	463	142	89	1378	145	5
454	Lee, E., Shin, Y., Yoo, G., Ko, E., Butman, D., Raymond, P. and Oh, N. (2021). Loads and ages of carbon from the five largest rivers in South Korea under Asian monsoon climates. Journal of Hydrology, 599: 126363.	https://doi.org/10.1016/j.jhydrol.2021.126363	Geum River	2013-02-22	2013	River	Geum River	DIC	-5	0.1	permil						0.956059	0.0060459	fraction modern	-51.2	3	permil	361	51	7.5	36.15	127.01	South Korea	N	1.03011	0.92811	River	Sample collected on 0.7 μm filter and acidified to convert to CO2	Assumed uncertainity based on NOSAMS typical standard deviation for 2016	4.2	B	B	9380	9380	large	9382.6	204.506	7	238	103	112	1285	122	2
455	Lee, E., Shin, Y., Yoo, G., Ko, E., Butman, D., Raymond, P. and Oh, N. (2021). Loads and ages of carbon from the five largest rivers in South Korea under Asian monsoon climates. Journal of Hydrology, 599: 126363.	https://doi.org/10.1016/j.jhydrol.2021.126363	Guem River	2013-05-24	2013	River	Guem River	DIC	-7.9	0.1	permil						0.971375	0.0060459	fraction modern	-36	3	permil	233	50	8.2	36.15	127.01	South Korea	N	1.03011	0.942979	River	Sample collected on 0.7 μm filter and acidified to convert to CO2	Assumed uncertainity based on NOSAMS typical standard deviation for 2016	22.1	B	B	9380	9380	large	9382.6	204.506	7	238	103	112	1285	122	2
456	Lee, E., Shin, Y., Yoo, G., Ko, E., Butman, D., Raymond, P. and Oh, N. (2021). Loads and ages of carbon from the five largest rivers in South Korea under Asian monsoon climates. Journal of Hydrology, 599: 126363.	https://doi.org/10.1016/j.jhydrol.2021.126363	Geum River	2013-08-30	2013	River	Geum River	DIC	-11.8	0.1	permil						0.995659	0.0060459	fraction modern	-11.9	3	permil	35	49	7.5	36.15	127.01	South Korea	N	1.03011	0.966554	River	Sample collected on 0.7 μm filter and acidified to convert to CO2	Assumed uncertainity based on NOSAMS typical standard deviation for 2016	28.3	B	B	9380	9380	large	9382.6	204.506	7	238	103	112	1285	122	2
457	Lee, E., Shin, Y., Yoo, G., Ko, E., Butman, D., Raymond, P. and Oh, N. (2021). Loads and ages of carbon from the five largest rivers in South Korea under Asian monsoon climates. Journal of Hydrology, 599: 126363.	https://doi.org/10.1016/j.jhydrol.2021.126363	Guem River	2013-11-29	2013	River	Guem River	DIC	-9.3	0.1	permil						0.970669	0.0060459	fraction modern	-36.7	3	permil	239	50	7.6	36.15	127.01	South Korea	N	1.03011	0.942294	River	Sample collected on 0.7 μm filter and acidified to convert to CO2	Assumed uncertainity based on NOSAMS typical standard deviation for 2016	17.1	B	B	9380	9380	large	9382.6	204.506	7	238	103	112	1285	122	2
458	Lee, E., Shin, Y., Yoo, G., Ko, E., Butman, D., Raymond, P. and Oh, N. (2021). Loads and ages of carbon from the five largest rivers in South Korea under Asian monsoon climates. Journal of Hydrology, 599: 126363.	https://doi.org/10.1016/j.jhydrol.2021.126363	Youngsan River	2013-02-22	2013	River	Youngsan River	DIC	-10	0.1	permil						0.982358	0.0060459	fraction modern	-25.1	3	permil	143	49.5	7.3	36	126.71	South Korea	N	1.03011	0.953641	River	Sample collected on 0.7 μm filter and acidified to convert to CO2	Assumed uncertainity based on NOSAMS typical standard deviation for 2016	7.6	B	B	2150	2150	large	42.6	0.857	16	14	20	127	1212	127	2
459	Lee, E., Shin, Y., Yoo, G., Ko, E., Butman, D., Raymond, P. and Oh, N. (2021). Loads and ages of carbon from the five largest rivers in South Korea under Asian monsoon climates. Journal of Hydrology, 599: 126363.	https://doi.org/10.1016/j.jhydrol.2021.126363	Youngsan River	2013-05-24	2013	River	Youngsan River	DIC	-8.2	0.1	permil						0.981955	0.0060459	fraction modern	-25.5	3	permil	146	49.5	7.9	36	126.71	South Korea	N	1.03011	0.95325	River	Sample collected on 0.7 μm filter and acidified to convert to CO2	Assumed uncertainity based on NOSAMS typical standard deviation for 2016	18.9	B	B	2150	2150	large	42.6	0.857	16	14	20	127	1212	127	2
460	Lee, E., Shin, Y., Yoo, G., Ko, E., Butman, D., Raymond, P. and Oh, N. (2021). Loads and ages of carbon from the five largest rivers in South Korea under Asian monsoon climates. Journal of Hydrology, 599: 126363.	https://doi.org/10.1016/j.jhydrol.2021.126363	Youngsan River	2013-08-30	2013	River	Youngsan River	DIC	-14.4	0.1	permil						0.989412	0.0060459	fraction modern	-18.1	3	permil	85	49	7.5	36	126.71	South Korea	N	1.03011	0.960489	River	Sample collected on 0.7 μm filter and acidified to convert to CO2	Assumed uncertainity based on NOSAMS typical standard deviation for 2016	29.8	B	B	2150	2150	large	42.6	0.857	16	14	20	127	1212	127	2
461	Lee, E., Shin, Y., Yoo, G., Ko, E., Butman, D., Raymond, P. and Oh, N. (2021). Loads and ages of carbon from the five largest rivers in South Korea under Asian monsoon climates. Journal of Hydrology, 599: 126363.	https://doi.org/10.1016/j.jhydrol.2021.126363	Youngsan River	2013-11-29	2013	River	Youngsan River	DIC	-10.1	0.1	permil						0.975607	0.0060459	fraction modern	-31.8	3	permil	198	50	7.4	36	126.71	South Korea	N	1.03011	0.947087	River	Sample collected on 0.7 μm filter and acidified to convert to CO2	Assumed uncertainity based on NOSAMS typical standard deviation for 2016	14.4	B	B	2150	2150	large	42.6	0.857	16	14	20	127	1212	127	2
462	Lee, E., Shin, Y., Yoo, G., Ko, E., Butman, D., Raymond, P. and Oh, N. (2021). Loads and ages of carbon from the five largest rivers in South Korea under Asian monsoon climates. Journal of Hydrology, 599: 126363.	https://doi.org/10.1016/j.jhydrol.2021.126363	Sumjin River	2013-02-21	2013	River	Sumjin River	DIC	-9.7	0.1	permil						1.00644	0.0060459	fraction modern	-1.2	3	permil	modern		7.7	35.19	127.62	South Korea	N	1.03011	0.97702	River	Sample collected on 0.7 μm filter and acidified to convert to CO2	Assumed uncertainity based on NOSAMS typical standard deviation for 2016	4.7	B	B	4340	4340	large	4277	87.597	9	298	123	119	1428	134	5
463	Lee, E., Shin, Y., Yoo, G., Ko, E., Butman, D., Raymond, P. and Oh, N. (2021). Loads and ages of carbon from the five largest rivers in South Korea under Asian monsoon climates. Journal of Hydrology, 599: 126363.	https://doi.org/10.1016/j.jhydrol.2021.126363	Sumjin River	2013-05-24	2013	River	Sumjin River	DIC	-10.1	0.1	permil						1.00957	0.0060459	fraction modern	1.9	3	permil	modern		9.3	35.19	127.62	South Korea	N	1.03011	0.980053	River	Sample collected on 0.7 μm filter and acidified to convert to CO2	Assumed uncertainity based on NOSAMS typical standard deviation for 2016	17.9	B	B	4340	4340	large	4277	87.597	9	298	123	119	1428	134	5
464	Lee, E., Shin, Y., Yoo, G., Ko, E., Butman, D., Raymond, P. and Oh, N. (2021). Loads and ages of carbon from the five largest rivers in South Korea under Asian monsoon climates. Journal of Hydrology, 599: 126363.	https://doi.org/10.1016/j.jhydrol.2021.126363	Sumjin River	2013-08-30	2013	River	Sumjin River	DIC	-12.8	0.1	permil						1.03476	0.0060459	fraction modern	26.9	3	permil	modern		7.5	35.19	127.62	South Korea	N	1.03011	1.00451	River	Sample collected on 0.7 μm filter and acidified to convert to CO2	Assumed uncertainity based on NOSAMS typical standard deviation for 2016	26.4	B	B	4340	4340	large	4277	87.597	9	298	123	119	1428	134	5
465	Lee, E., Shin, Y., Yoo, G., Ko, E., Butman, D., Raymond, P. and Oh, N. (2021). Loads and ages of carbon from the five largest rivers in South Korea under Asian monsoon climates. Journal of Hydrology, 599: 126363.	https://doi.org/10.1016/j.jhydrol.2021.126363	Sumjin River	2013-11-29	2013	River	Sumjin River	DIC	-9.9	0.1	permil						1.00574	0.0060459	fraction modern	-1.9	3	permil	modern		7.6	35.19	127.62	South Korea	N	1.03011	0.976336	River	Sample collected on 0.7 μm filter and acidified to convert to CO2	Assumed uncertainity based on NOSAMS typical standard deviation for 2016	11.5	B	B	4340	4340	large	4277	87.597	9	298	123	119	1428	134	5
466	Lee, E., Shin, Y., Yoo, G., Ko, E., Butman, D., Raymond, P. and Oh, N. (2021). Loads and ages of carbon from the five largest rivers in South Korea under Asian monsoon climates. Journal of Hydrology, 599: 126363.	https://doi.org/10.1016/j.jhydrol.2021.126363	Nakdong River	2013-02-21	2013	River	Nakdong River	DIC	-7.9	0.1	permil						0.946385	0.0060459	fraction modern	-60.8	3	permil	443	51.5	7.7	35.39	128.52	South Korea	N	1.03011	0.91872	River	Sample collected on 0.7 μm filter and acidified to convert to CO2	Assumed uncertainity based on NOSAMS typical standard deviation for 2016	7.3	B	B	20700	20700	large	20651.9	260.217	6	304	117	113	1235	119	3
467	Lee, E., Shin, Y., Yoo, G., Ko, E., Butman, D., Raymond, P. and Oh, N. (2021). Loads and ages of carbon from the five largest rivers in South Korea under Asian monsoon climates. Journal of Hydrology, 599: 126363.	https://doi.org/10.1016/j.jhydrol.2021.126363	Nakdong River	2013-05-24	2013	River	Nakdong River	DIC	-8.7	0.1	permil						0.949005	0.0060459	fraction modern	-58.2	3	permil	420	51	8.1	35.39	128.52	South Korea	N	1.03011	0.921263	River	Sample collected on 0.7 μm filter and acidified to convert to CO2	Assumed uncertainity based on NOSAMS typical standard deviation for 2016	17.4	B	B	20700	20700	large	20651.9	260.217	6	304	117	113	1235	119	3
468	Lee, E., Shin, Y., Yoo, G., Ko, E., Butman, D., Raymond, P. and Oh, N. (2021). Loads and ages of carbon from the five largest rivers in South Korea under Asian monsoon climates. Journal of Hydrology, 599: 126363.	https://doi.org/10.1016/j.jhydrol.2021.126363	Nakdong River	2013-08-30	2013	River	Nakdong River	DIC	-12.5	0.1	permil						0.988706	0.0060459	fraction modern	-18.8	3	permil	91	49	7.4	35.39	128.52	South Korea	N	1.03011	0.959804	River	Sample collected on 0.7 μm filter and acidified to convert to CO2	Assumed uncertainity based on NOSAMS typical standard deviation for 2016	28.5	B	B	20700	20700	large	20651.9	260.217	6	304	117	113	1235	119	3
469	Lee, E., Shin, Y., Yoo, G., Ko, E., Butman, D., Raymond, P. and Oh, N. (2021). Loads and ages of carbon from the five largest rivers in South Korea under Asian monsoon climates. Journal of Hydrology, 599: 126363.	https://doi.org/10.1016/j.jhydrol.2021.126363	Nakdong River	2013-11-29	2013	River	Nakdong River	DIC	-10.1	0.1	permil						0.944874	0.0060459	fraction modern	-62.3	3	permil	456	51.5	7.4	35.39	128.52	South Korea	N	1.03011	0.917253	River	Sample collected on 0.7 μm filter and acidified to convert to CO2	Assumed uncertainity based on NOSAMS typical standard deviation for 2016	10.2	B	B	20700	20700	large	20651.9	260.217	6	304	117	113	1235	119	3
470	Leith, F.I., Garnett, M.H., Dinsmore, K.J., Billett, M. F., and Heal, K. V. (2014). Source and age of dissolved and gaseous carbonin a peatland-riparian-stream continuum: a dual isotope (14C and δ13C) analysis. Biogeochemistry, 119: 415-433.	https://doi.org/10.1007/s10533-014-9977-y	d	2012-04-01	2012	Peatland stream	Auchencorth Moss	CO2	-17.4	0.1	permil				SUERC	43490	0.9886	0.0046	1 sd	-18.7865	9.13126	permil	36	37	4	55.7928	-3.24306	United Kingdom	N	1.03813	0.952288	Stream	Static Chamber and Accelerator mass spectrometry		5.8	A	A	3.4	3.4	small	6.4	0.139	0	267	14	75	925	158	18
471	Leith, F.I., Garnett, M.H., Dinsmore, K.J., Billett, M. F., and Heal, K. V. (2014). Source and age of dissolved and gaseous carbonin a peatland-riparian-stream continuum: a dual isotope (14C and δ13C) analysis. Biogeochemistry, 119: 415-433.	https://doi.org/10.1007/s10533-014-9977-y	d	2012-09-01	2012	Peatland stream	Auchencorth Moss	CO2	-20.5	0.1	permil				SUERC	43498	1.0139	0.0045	1 sd	6.3245	8.93276	permil	modern		4	55.7928	-3.24306	United Kingdom	N	1.03813	0.976658	Stream	Static Chamber and Accelerator mass spectrometry		11.1	A	A	3.4	3.4	small	6.4	0.139	0	267	14	75	925	158	18
472	Leith, F.I., Garnett, M.H., Dinsmore, K.J., Billett, M. F., and Heal, K. V. (2014). Source and age of dissolved and gaseous carbonin a peatland-riparian-stream continuum: a dual isotope (14C and δ13C) analysis. Biogeochemistry, 119: 415-433.	https://doi.org/10.1007/s10533-014-9977-y	d	2012-04-01	2012	Peatland stream	Auchencorth Moss	CH4	-58.1	0.1	permil				SUERC	43489	0.9319	0.0044	1 sd	-75.0628	8.73425	permil	537	38	4	55.7928	-3.24306	United Kingdom	N	1.03813	0.89767	Stream	Static Chamber and Accelerator mass spectrometry		5.8	A	A	3.4	3.4	small	6.4	0.139	0	267	14	75	925	158	18
473	Leith, F.I., Garnett, M.H., Dinsmore, K.J., Billett, M. F., and Heal, K. V. (2014). Source and age of dissolved and gaseous carbonin a peatland-riparian-stream continuum: a dual isotope (14C and δ13C) analysis. Biogeochemistry, 119: 415-433.	https://doi.org/10.1007/s10533-014-9977-y	d	2012-09-01	2012	Peatland stream	Auchencorth Moss	CH4	-54.3	0.1	permil				SUERC	43497	0.9596	0.0045	1 sd	-47.5698	8.93276	permil	310	38	4	55.7928	-3.24306	United Kingdom	N	1.03813	0.924353	Stream	Static Chamber and Accelerator mass spectrometry		11.1	A	A	3.4	3.4	small	6.4	0.139	0	267	14	75	925	158	18
474	Liu, Z., Zhao, M., Sun, H., Yang, R., Chen, B., Yang, M., Zeng, Q. and Zeng, H. (2017). “Old” carbon entering the South China Sea from the carbonate-rich Pearl River Basin: Coupled action of carbonate weathering and aquatic photosynthesis. Applied Geochemistry, 78: 96-104.	https://doi.org/10.1016/j.apgeochem.2016.12.014	BPJ	2014-08-26	2014	River	Pearl River	DIC	-6.8	0.1	1 sd						0.977135	0.00302332	fraction modern	-30.4	1.5	permil	300	5		25.0089	106.075	China	N	1.0262	0.952186	River	Collected in 60ml preevacuated brown vials, poisioned with HgCl2 and then acidified with orthophosphoric acid for anaylsis			C	A		20000	large	23703.5	493.237	1	1538	147	153	1191	105	0
475	Liu, Z., Zhao, M., Sun, H., Yang, R., Chen, B., Yang, M., Zeng, Q. and Zeng, H. (2017). “Old” carbon entering the South China Sea from the carbonate-rich Pearl River Basin: Coupled action of carbonate weathering and aquatic photosynthesis. Applied Geochemistry, 78: 96-104.	https://doi.org/10.1016/j.apgeochem.2016.12.014	YJ1	2014-08-30	2014	River	Pearl River	DIC	-11.8	0.1	1 sd						0.964941	0.00423264	fraction modern	-42.5	2.1	permil	400	55		22.7746	108.137	China	N	1.0262	0.940304	River	Collected in 60ml preevacuated brown vials, poisioned with HgCl2 and then acidified with orthophosphoric acid for anaylsis			C	A		25000	large	78.4	1.489	7	165	57	221	1437	113	0
476	Liu, Z., Zhao, M., Sun, H., Yang, R., Chen, B., Yang, M., Zeng, Q. and Zeng, H. (2017). “Old” carbon entering the South China Sea from the carbonate-rich Pearl River Basin: Coupled action of carbonate weathering and aquatic photosynthesis. Applied Geochemistry, 78: 96-104.	https://doi.org/10.1016/j.apgeochem.2016.12.014	YJ2	2014-08-31	2014	River	Pearl River	DIC	-11.2	0.1	1 sd						0.968569	0.00382953	fraction modern	-38.9	1.9	permil	380	50		23.0945	109.717	China	N	1.0262	0.943839	River	Collected in 60ml preevacuated brown vials, poisioned with HgCl2 and then acidified with orthophosphoric acid for anaylsis			C	A		40000	large	234	6.219	1	112	46	216	1474	117	0
477	Liu, Z., Zhao, M., Sun, H., Yang, R., Chen, B., Yang, M., Zeng, Q. and Zeng, H. (2017). “Old” carbon entering the South China Sea from the carbonate-rich Pearl River Basin: Coupled action of carbonate weathering and aquatic photosynthesis. Applied Geochemistry, 78: 96-104.	https://doi.org/10.1016/j.apgeochem.2016.12.014	LJ3	2014-09-01	2014	River	Pearl River	DIC	-11.1	0.1	1 sd						0.944484	0.00382953	fraction modern	-62.8	1.9	permil	300	5		24.031	109.682	China	N	1.0262	0.920368	River	Collected in 60ml preevacuated brown vials, poisioned with HgCl2 and then acidified with orthophosphoric acid for anaylsis			C	A		30000	large	57202.1	1457.11	1	532	137	182	1481	125	0
478	Liu, Z., Zhao, M., Sun, H., Yang, R., Chen, B., Yang, M., Zeng, Q. and Zeng, H. (2017). “Old” carbon entering the South China Sea from the carbonate-rich Pearl River Basin: Coupled action of carbonate weathering and aquatic photosynthesis. Applied Geochemistry, 78: 96-104.	https://doi.org/10.1016/j.apgeochem.2016.12.014	GJ1	2014-09-01	2014	River	Pearl River	DIC	-12	0.1	1 sd						0.91808	0.00906995	fraction modern	-89	4.5	permil	685	5		23.5541	111.29	China	N	1.0262	0.894639	River	Collected in 60ml preevacuated brown vials, poisioned with HgCl2 and then acidified with orthophosphoric acid for anaylsis			C	A		5000	large	18340.5	589.99	3	393	130	187	1606	132	0
479	Liu, Z., Zhao, M., Sun, H., Yang, R., Chen, B., Yang, M., Zeng, Q. and Zeng, H. (2017). “Old” carbon entering the South China Sea from the carbonate-rich Pearl River Basin: Coupled action of carbonate weathering and aquatic photosynthesis. Applied Geochemistry, 78: 96-104.	https://doi.org/10.1016/j.apgeochem.2016.12.014	GJ3	2014-09-02	2014	River	Pearl River	DIC	-11.4	0.1	1 sd						0.980864	0.00262021	fraction modern	-26.7	1.3	permil	230	65		24.1982	110.838	China	N	1.0262	0.95582	River	Collected in 60ml preevacuated brown vials, poisioned with HgCl2 and then acidified with orthophosphoric acid for anaylsis			C	A		15000	large	14997.6	501.022	3	420	133	184	1638	136	0
480	Liu, Z., Zhao, M., Sun, H., Yang, R., Chen, B., Yang, M., Zeng, Q. and Zeng, H. (2017). “Old” carbon entering the South China Sea from the carbonate-rich Pearl River Basin: Coupled action of carbonate weathering and aquatic photosynthesis. Applied Geochemistry, 78: 96-104.	https://doi.org/10.1016/j.apgeochem.2016.12.014	GJ4	2014-09-02	2014	River	Pearl River	DIC	-11	0.1	1 sd						0.932491	0.00141088	fraction modern	-74.7	0.7	permil	610	10		24.3753	110.736	China	N	1.0262	0.908682	River	Collected in 60ml preevacuated brown vials, poisioned with HgCl2 and then acidified with orthophosphoric acid for anaylsis			C	A		25000	large	12632.1	430.891	3	423	133	183	1655	138	0
481	Liu, Z., Zhao, M., Sun, H., Yang, R., Chen, B., Yang, M., Zeng, Q. and Zeng, H. (2017). “Old” carbon entering the South China Sea from the carbonate-rich Pearl River Basin: Coupled action of carbonate weathering and aquatic photosynthesis. Applied Geochemistry, 78: 96-104.	https://doi.org/10.1016/j.apgeochem.2016.12.014	XJ1	2014-08-26	2014	River	Pearl River	DIC	-9.5	0.1	1 sd						0.849753	0.0161243	fraction modern	-156.8	8	permil	1300	5		24.9737	104.683	China	N	1.0262	0.828056	River	Collected in 60ml preevacuated brown vials, poisioned with HgCl2 and then acidified with orthophosphoric acid for anaylsis			C	A		5000	large	6685.3	111.31	4	1886	105	149	1126	98	0
482	Liu, Z., Zhao, M., Sun, H., Yang, R., Chen, B., Yang, M., Zeng, Q. and Zeng, H. (2017). “Old” carbon entering the South China Sea from the carbonate-rich Pearl River Basin: Coupled action of carbonate weathering and aquatic photosynthesis. Applied Geochemistry, 78: 96-104.	https://doi.org/10.1016/j.apgeochem.2016.12.014	XJ2	2014-08-26	2014	River	Pearl River	DIC	-5.4	0.1	1 sd						0.968771	0.00382953	fraction modern	-38.7	1.9	permil	380	50		24.7978	105.558	China	N	1.0262	0.944035	River	Collected in 60ml preevacuated brown vials, poisioned with HgCl2 and then acidified with orthophosphoric acid for anaylsis			C	A		30000	large	46930.6	629.544	13	1660	115	166	1068	87	0
483	Liu, Z., Zhao, M., Sun, H., Yang, R., Chen, B., Yang, M., Zeng, Q. and Zeng, H. (2017). “Old” carbon entering the South China Sea from the carbonate-rich Pearl River Basin: Coupled action of carbonate weathering and aquatic photosynthesis. Applied Geochemistry, 78: 96-104.	https://doi.org/10.1016/j.apgeochem.2016.12.014	XJ3	2014-08-26	2014	River	Pearl River	DIC	-5.3	0.1	1 sd						0.955368	0.00100777	fraction modern	-52	0.5	permil	510	5		24.971	106.247	China	N	1.0262	0.930974	River	Collected in 60ml preevacuated brown vials, poisioned with HgCl2 and then acidified with orthophosphoric acid for anaylsis			C	A		50000	large	75203.1	1193.55	8	1573	129	163	1117	93	0
484	Liu, Z., Zhao, M., Sun, H., Yang, R., Chen, B., Yang, M., Zeng, Q. and Zeng, H. (2017). “Old” carbon entering the South China Sea from the carbonate-rich Pearl River Basin: Coupled action of carbonate weathering and aquatic photosynthesis. Applied Geochemistry, 78: 96-104.	https://doi.org/10.1016/j.apgeochem.2016.12.014	XJ4	2014-09-01	2014	River	Pearl River	DIC	-11	0.1	1 sd						0.937328	0.0070544	fraction modern	-69.9	3.5	permil	595	35		22.8265	108.254	China	N	1.0262	0.913396	River	Collected in 60ml preevacuated brown vials, poisioned with HgCl2 and then acidified with orthophosphoric acid for anaylsis			C	A		200000	large	72192.9	1119.3	2	549	126	207	1418	110	0
485	Liu, Z., Zhao, M., Sun, H., Yang, R., Chen, B., Yang, M., Zeng, Q. and Zeng, H. (2017). “Old” carbon entering the South China Sea from the carbonate-rich Pearl River Basin: Coupled action of carbonate weathering and aquatic photosynthesis. Applied Geochemistry, 78: 96-104.	https://doi.org/10.1016/j.apgeochem.2016.12.014	XJ5	2014-08-31	2014	River	Pearl River	DIC	-11	0.1	1 sd						0.94146	0.00665129	fraction modern	-65.8	3.3	permil	550	5		23.7784	109.507	China	N	1.0262	0.917422	River	Collected in 60ml preevacuated brown vials, poisioned with HgCl2 and then acidified with orthophosphoric acid for anaylsis			C	A		300000	large	183747	3850.66	5	984	133	178	1310	109	0
486	Liu, Z., Zhao, M., Sun, H., Yang, R., Chen, B., Yang, M., Zeng, Q. and Zeng, H. (2017). “Old” carbon entering the South China Sea from the carbonate-rich Pearl River Basin: Coupled action of carbonate weathering and aquatic photosynthesis. Applied Geochemistry, 78: 96-104.	https://doi.org/10.1016/j.apgeochem.2016.12.014	XJ6	2014-09-02	2014	River	Xijiang	DIC	-11	0.1	1 sd						0.916669	0.00665129	fraction modern	-90.4	3.3	permil	690	5		23.0555	112.404	China	N	1.0262	0.893264	River	Collected in 60ml preevacuated brown vials, poisioned with HgCl2 and then acidified with orthophosphoric acid for anaylsis			C	A	409480	409480	large	335439	7275.75	4	720	123	191	1391	113	0
487	Liu, Z., Zhao, M., Sun, H., Yang, R., Chen, B., Yang, M., Zeng, Q. and Zeng, H. (2017). “Old” carbon entering the South China Sea from the carbonate-rich Pearl River Basin: Coupled action of carbonate weathering and aquatic photosynthesis. Applied Geochemistry, 78: 96-104.	https://doi.org/10.1016/j.apgeochem.2016.12.014	BJ	2014-09-03	2014	River	Beijiang	DIC	-11	0.1	1 sd						0.930173	0.00786062	fraction modern	-77	3.9	permil	615	40		23.1663	112.818	China	N	1.0262	0.906423	River	Collected in 60ml preevacuated brown vials, poisioned with HgCl2 and then acidified with orthophosphoric acid for anaylsis			C	A	34013	34013	large	47222.7	1540.6	4	365	113	194	1653	134	0
488	Liu, Z., Zhao, M., Sun, H., Yang, R., Chen, B., Yang, M., Zeng, Q. and Zeng, H. (2017). “Old” carbon entering the South China Sea from the carbonate-rich Pearl River Basin: Coupled action of carbonate weathering and aquatic photosynthesis. Applied Geochemistry, 78: 96-104.	https://doi.org/10.1016/j.apgeochem.2016.12.014	DJ	2014-09-03	2014	River	Dongjiang	DIC	-13	0.1	1 sd						1.01281	0.000403109	fraction modern	5	0.2	permil	modern			23.1422	113.735	China	N	1.0262	0.986951	River	Collected in 60ml preevacuated brown vials, poisioned with HgCl2 and then acidified with orthophosphoric acid for anaylsis			C	A	35340	35340	large	32970.2	1030.85	15	256	90	207	1879	150	0
489	Liu, Z., Zhao, M., Sun, H., Yang, R., Chen, B., Yang, M., Zeng, Q. and Zeng, H. (2017). “Old” carbon entering the South China Sea from the carbonate-rich Pearl River Basin: Coupled action of carbonate weathering and aquatic photosynthesis. Applied Geochemistry, 78: 96-104.	https://doi.org/10.1016/j.apgeochem.2016.12.014	YJ1	2015-01-21	2015	River	Pearl River	DIC	-8.2	0.1	1 sd						0.904786	0.00120947	fraction modern	-102.3	0.6	permil	770	15		22.7746	108.137	China	N	1.02348	0.884025	River	Collected in 60ml preevacuated brown vials, poisioned with HgCl2 and then acidified with orthophosphoric acid for anaylsis			C	A		25000	large	78.4	1.489	7	165	57	221	1437	113	0
490	Liu, Z., Zhao, M., Sun, H., Yang, R., Chen, B., Yang, M., Zeng, Q. and Zeng, H. (2017). “Old” carbon entering the South China Sea from the carbonate-rich Pearl River Basin: Coupled action of carbonate weathering and aquatic photosynthesis. Applied Geochemistry, 78: 96-104.	https://doi.org/10.1016/j.apgeochem.2016.12.014	YJ2	2015-01-23	2015	River	Pearl River	DIC	-7.6	0.1	1 sd						0.895211	0.00161263	fraction modern	-111.8	0.8	permil	880	40		23.0945	109.717	China	N	1.02348	0.87467	River	Collected in 60ml preevacuated brown vials, poisioned with HgCl2 and then acidified with orthophosphoric acid for anaylsis			C	A		40000	large	234	6.219	1	112	46	216	1474	117	0
491	Liu, Z., Zhao, M., Sun, H., Yang, R., Chen, B., Yang, M., Zeng, Q. and Zeng, H. (2017). “Old” carbon entering the South China Sea from the carbonate-rich Pearl River Basin: Coupled action of carbonate weathering and aquatic photosynthesis. Applied Geochemistry, 78: 96-104.	https://doi.org/10.1016/j.apgeochem.2016.12.014	LJ3	2015-01-25	2015	River	Pearl River	DIC	-5.9	0.1	1 sd						0.884427	0.00262052	fraction modern	-122.5	1.3	permil	955	10		24.031	109.682	China	N	1.02348	0.864133	River	Collected in 60ml preevacuated brown vials, poisioned with HgCl2 and then acidified with orthophosphoric acid for anaylsis			C	A		30000	large	57202.1	1457.11	1	532	137	182	1481	125	0
492	Liu, Z., Zhao, M., Sun, H., Yang, R., Chen, B., Yang, M., Zeng, Q. and Zeng, H. (2017). “Old” carbon entering the South China Sea from the carbonate-rich Pearl River Basin: Coupled action of carbonate weathering and aquatic photosynthesis. Applied Geochemistry, 78: 96-104.	https://doi.org/10.1016/j.apgeochem.2016.12.014	GJ1	2015-01-26	2015	River	Pearl River	DIC	-8	0.1	1 sd						0.846731	0.00201579	fraction modern	-159.9	1	permil	1310	5		23.5541	111.29	China	N	1.02348	0.827302	River	Collected in 60ml preevacuated brown vials, poisioned with HgCl2 and then acidified with orthophosphoric acid for anaylsis			C	A		5000	large	18340.5	589.99	3	393	130	187	1606	132	0
493	Liu, Z., Zhao, M., Sun, H., Yang, R., Chen, B., Yang, M., Zeng, Q. and Zeng, H. (2017). “Old” carbon entering the South China Sea from the carbonate-rich Pearl River Basin: Coupled action of carbonate weathering and aquatic photosynthesis. Applied Geochemistry, 78: 96-104.	https://doi.org/10.1016/j.apgeochem.2016.12.014	GJ3	2015-01-28	2015	River	Pearl River	DIC	-8.4	0.1	1 sd						0.881403	0.00141105	fraction modern	-125.5	0.7	permil	975	10		24.1982	110.838	China	N	1.02348	0.861178	River	Collected in 60ml preevacuated brown vials, poisioned with HgCl2 and then acidified with orthophosphoric acid for anaylsis			C	A		15000	large	14997.6	501.022	3	420	133	184	1638	136	0
494	Liu, Z., Zhao, M., Sun, H., Yang, R., Chen, B., Yang, M., Zeng, Q. and Zeng, H. (2017). “Old” carbon entering the South China Sea from the carbonate-rich Pearl River Basin: Coupled action of carbonate weathering and aquatic photosynthesis. Applied Geochemistry, 78: 96-104.	https://doi.org/10.1016/j.apgeochem.2016.12.014	XJ1	2015-01-17	2015	River	Pearl River	DIC	-7.4	0.1	1 sd						0.823953	0.00201579	fraction modern	-182.5	1	permil	1530	10		24.9737	104.683	China	N	1.02348	0.805047	River	Collected in 60ml preevacuated brown vials, poisioned with HgCl2 and then acidified with orthophosphoric acid for anaylsis			C	A		5000	large	6685.3	111.31	4	1886	105	149	1126	98	0
495	Liu, Z., Zhao, M., Sun, H., Yang, R., Chen, B., Yang, M., Zeng, Q. and Zeng, H. (2017). “Old” carbon entering the South China Sea from the carbonate-rich Pearl River Basin: Coupled action of carbonate weathering and aquatic photosynthesis. Applied Geochemistry, 78: 96-104.	https://doi.org/10.1016/j.apgeochem.2016.12.014	XJ2	2015-01-16	2015	River	Pearl River	DIC	-8.7	0.1	1 sd						0.90912	0.00100789	fraction modern	-98	0.5	permil	740	5		24.7978	105.558	China	N	1.02348	0.888259	River	Collected in 60ml preevacuated brown vials, poisioned with HgCl2 and then acidified with orthophosphoric acid for anaylsis			C	A		30000	large	46930.6	629.544	13	1660	115	166	1068	87	0
496	Liu, Z., Zhao, M., Sun, H., Yang, R., Chen, B., Yang, M., Zeng, Q. and Zeng, H. (2017). “Old” carbon entering the South China Sea from the carbonate-rich Pearl River Basin: Coupled action of carbonate weathering and aquatic photosynthesis. Applied Geochemistry, 78: 96-104.	https://doi.org/10.1016/j.apgeochem.2016.12.014	XJ3	2015-01-16	2015	River	Pearl River	DIC	-8.6	0.1	1 sd						0.854391	0.00201579	fraction modern	-152.3	1	permil	1285	5		24.971	106.247	China	N	1.02348	0.834787	River	Collected in 60ml preevacuated brown vials, poisioned with HgCl2 and then acidified with orthophosphoric acid for anaylsis			C	A		50000	large	75203.1	1193.55	8	1573	129	163	1117	93	0
497	Liu, Z., Zhao, M., Sun, H., Yang, R., Chen, B., Yang, M., Zeng, Q. and Zeng, H. (2017). “Old” carbon entering the South China Sea from the carbonate-rich Pearl River Basin: Coupled action of carbonate weathering and aquatic photosynthesis. Applied Geochemistry, 78: 96-104.	https://doi.org/10.1016/j.apgeochem.2016.12.014	XJ4	2015-01-24	2015	River	Pearl River	DIC	-7.9	0.1	1 sd						0.891986	0.00181421	fraction modern	-115	0.9	permil	925	5		22.8265	108.254	China	N	1.02348	0.871518	River	Collected in 60ml preevacuated brown vials, poisioned with HgCl2 and then acidified with orthophosphoric acid for anaylsis			C	A		200000	large	72192.9	1119.3	2	549	126	207	1418	110	0
498	Liu, Z., Zhao, M., Sun, H., Yang, R., Chen, B., Yang, M., Zeng, Q. and Zeng, H. (2017). “Old” carbon entering the South China Sea from the carbonate-rich Pearl River Basin: Coupled action of carbonate weathering and aquatic photosynthesis. Applied Geochemistry, 78: 96-104.	https://doi.org/10.1016/j.apgeochem.2016.12.014	XJ5	2015-01-23	2015	River	Pearl River	DIC	-7.7	0.1	1 sd						0.886241	0.00161263	fraction modern	-120.7	0.8	permil	950	10		23.7784	109.507	China	N	1.02348	0.865905	River	Collected in 60ml preevacuated brown vials, poisioned with HgCl2 and then acidified with orthophosphoric acid for anaylsis			C	A		300000	large	183747	3850.66	5	984	133	178	1310	109	0
499	Liu, Z., Zhao, M., Sun, H., Yang, R., Chen, B., Yang, M., Zeng, Q. and Zeng, H. (2017). “Old” carbon entering the South China Sea from the carbonate-rich Pearl River Basin: Coupled action of carbonate weathering and aquatic photosynthesis. Applied Geochemistry, 78: 96-104.	https://doi.org/10.1016/j.apgeochem.2016.12.014	XJ6	2015-01-29	2015	River	Xijiang	DIC	-9.3	0.1	1 sd						0.919401	0.00141105	fraction modern	-87.8	0.7	permil	680	5		23.0555	112.404	China	N	1.02348	0.898304	River	Collected in 60ml preevacuated brown vials, poisioned with HgCl2 and then acidified with orthophosphoric acid for anaylsis			C	A	409480	409480	large	335439	7275.75	4	720	123	191	1391	113	0
500	Liu, Z., Zhao, M., Sun, H., Yang, R., Chen, B., Yang, M., Zeng, Q. and Zeng, H. (2017). “Old” carbon entering the South China Sea from the carbonate-rich Pearl River Basin: Coupled action of carbonate weathering and aquatic photosynthesis. Applied Geochemistry, 78: 96-104.	https://doi.org/10.1016/j.apgeochem.2016.12.014	BJ	2015-01-30	2015	River	Beijiang	DIC	-6.7	0.1	1 sd						0.820929	0.00322526	fraction modern	-185.5	1.6	permil	1550	10		23.1663	112.818	China	N	1.02348	0.802092	River	Collected in 60ml preevacuated brown vials, poisioned with HgCl2 and then acidified with orthophosphoric acid for anaylsis			C	A	34013	34013	large	47222.7	1540.6	4	365	113	194	1653	134	0
501	Lu, Y.H., Bauer, J.E., Canuel, E.A., Chambers, R.M., Yamashita, Y., Jaffé, R., and Barrett, A. (2014). Effects of land use on sources and ages of inorganic and organic carbon in temperate headwater streams. Biogeochemistry, 119: 275-292.	https://doi.org/10.1007/s10533-014-9965-2	FW1	2009-07-01	2009	Headwater stream	Pamunkey River	DIC	-21.1	0.1	1 sd						1.0775	0.026992	fraction modern	70	13.4	permil	modern		5.8	37.6083	-76.9513	USA	N	1.05075	1.02546	Stream	DIC was collected using glass fiber filters		14	C	A		1	small	45.2	0.577	0	33	13	142	1109	92	3
502	Lu, Y.H., Bauer, J.E., Canuel, E.A., Chambers, R.M., Yamashita, Y., Jaffé, R., and Barrett, A. (2014). Effects of land use on sources and ages of inorganic and organic carbon in temperate headwater streams. Biogeochemistry, 119: 275-292.	https://doi.org/10.1007/s10533-014-9965-2	FW2	2009-05-22	2009	Headwater stream	Mattaponi River	DIC	-20.7	3.9	1 sd						1.0876	0.026992	fraction modern	80	13.4	permil	modern		5.5	37.5986	-76.84	USA	N	1.05075	1.03507	Stream	DIC was collected using glass fiber filters		10	C	A		5	small	19	0.243	5	29	14	142	1110	92	3
503	Lu, Y.H., Bauer, J.E., Canuel, E.A., Chambers, R.M., Yamashita, Y., Jaffé, R., and Barrett, A. (2014). Effects of land use on sources and ages of inorganic and organic carbon in temperate headwater streams. Biogeochemistry, 119: 275-292.	https://doi.org/10.1007/s10533-014-9965-2	FW2	2009-07-24	2009	Headwater stream	Mattaponi River	DIC	-14.6	3.9	1 sd						1.0563	0.026992	fraction modern	49	13.4	permil	modern		5.5	37.5986	-76.84	USA	N	1.05075	1.00528	Stream	DIC was collected using glass fiber filters		10	C	A		5	small	19	0.243	5	29	14	142	1110	92	3
504	Lu, Y.H., Bauer, J.E., Canuel, E.A., Chambers, R.M., Yamashita, Y., Jaffé, R., and Barrett, A. (2014). Effects of land use on sources and ages of inorganic and organic carbon in temperate headwater streams. Biogeochemistry, 119: 275-292.	https://doi.org/10.1007/s10533-014-9965-2	FW3	2009-07-24	2009	Headwater stream	Mattaponi River	DIC	-24.2	0.3	1 sd						1.08558	0.026992	fraction modern	78	13.4	permil	modern		4.8	37.604	-76.8509	USA	N	1.05075	1.03315	Stream	DIC was collected using glass fiber filters		12	C	A		2	small	19	0.243	5	29	14	142	1110	92	3
505	Lu, Y.H., Bauer, J.E., Canuel, E.A., Chambers, R.M., Yamashita, Y., Jaffé, R., and Barrett, A. (2014). Effects of land use on sources and ages of inorganic and organic carbon in temperate headwater streams. Biogeochemistry, 119: 275-292.	https://doi.org/10.1007/s10533-014-9965-2	PW1	2009-07-01	2009	Headwater stream	Mattaponi River	DIC	-5.5	0.3	1 sd						1.07753	0.026992	fraction modern	70	13.4	permil	modern		6.3	37.6063	-76.8928	USA	N	1.05075	1.02549	Stream	DIC was collected using glass fiber filters		14	C	A		1	small	19	0.243	5	29	14	142	1110	92	3
506	Lu, Y.H., Bauer, J.E., Canuel, E.A., Chambers, R.M., Yamashita, Y., Jaffé, R., and Barrett, A. (2014). Effects of land use on sources and ages of inorganic and organic carbon in temperate headwater streams. Biogeochemistry, 119: 275-292.	https://doi.org/10.1007/s10533-014-9965-2	PW2	2009-07-01	2009	Headwater stream	Mattaponi River	DIC	-16.5	1.4	1 sd						1.07753	0.026992	fraction modern	70	13.4	permil	modern		5.9	37.5988	-76.8966	USA	N	1.05075	1.02549	Stream	DIC was collected using glass fiber filters		16	C	A		2	small	19	0.243	5	29	14	142	1110	92	3
507	Lu, Y.H., Bauer, J.E., Canuel, E.A., Chambers, R.M., Yamashita, Y., Jaffé, R., and Barrett, A. (2014). Effects of land use on sources and ages of inorganic and organic carbon in temperate headwater streams. Biogeochemistry, 119: 275-292.	https://doi.org/10.1007/s10533-014-9965-2	CW1	2009-07-24	2009	Headwater stream	Pamunkey River	DIC	-15.6	1.4	1 sd						1.08861	0.026992	fraction modern	81	13.4	permil	modern		5.4	37.5849	-76.8944	USA	N	1.05075	1.03603	Stream	DIC was collected using glass fiber filters		17	C	A		3	small	19	0.243	5	29	14	142	1110	92	3
508	Lu, Y.H., Bauer, J.E., Canuel, E.A., Chambers, R.M., Yamashita, Y., Jaffé, R., and Barrett, A. (2014). Effects of land use on sources and ages of inorganic and organic carbon in temperate headwater streams. Biogeochemistry, 119: 275-292.	https://doi.org/10.1007/s10533-014-9965-2	UW1	2009-11-03	2009	Headwater stream	James River	DIC	-10.9	0.4	1 sd						0.761332	0.0080573	fraction modern	-244	4	permil	2251	48	6.7	37.2746	-76.7242	USA	N	1.05075	0.72456	Stream	DIC was collected using glass fiber filters		16	C	A		2	small	10.6	0.142	0	31	10	144	1141	97	2
509	Lu, Y.H., Bauer, J.E., Canuel, E.A., Chambers, R.M., Yamashita, Y., Jaffé, R., and Barrett, A. (2014). Effects of land use on sources and ages of inorganic and organic carbon in temperate headwater streams. Biogeochemistry, 119: 275-292.	https://doi.org/10.1007/s10533-014-9965-2	UW2	2009-07-06	2009	Headwater stream	James River	DIC	-12.8	0.3	1 sd						0.707949	0.0080573	fraction modern	-297	4	permil	2833	48	6.7	37.2701	-76.7178	USA	N	1.05075	0.673756	Stream	DIC was collected using glass fiber filters		16	C	A		0.1	small	10.6	0.142	0	31	10	144	1141	97	2
510	Mazumder, A., Saintilan, N., Hollins, S., Meredith, K., Jacobsen, G., Kobayashi, T., and Wen, L. (2019). Carbon Uptake in Surface Water Food Webs Fed by Palaeogroundwater. J. Geophys. Res. Biogeosci., 124(5): 1171-1180.	https://doi.org/10.1029/2018JG004925	Site 1	2014-05-01	2014	Headwater stream	Pilliga Stream	DIC	-7.1	0.1	permil						0.005	0.0002	fraction modern	-995.039	0.198458	permil	42070	6806.34	8.3	-30.355	148.906	Australia	S	1.03341	0.00483836	Stream	Water collected using perstaltic pump and filtered through 0.22µm polyethersulphone; δ13C analysed on IRMS; DIC acidified to CO2 and graphitised using Cu), Ag and Cu for 14C analysis on AMS.		35.6	C	A		1.6	small	147.7	0.062	0	204	2	187	597	38	0
511	Mazumder, A., Saintilan, N., Hollins, S., Meredith, K., Jacobsen, G., Kobayashi, T., and Wen, L. (2019). Carbon Uptake in Surface Water Food Webs Fed by Palaeogroundwater. J. Geophys. Res. Biogeosci., 124(5): 1171-1180.	https://doi.org/10.1029/2018JG004925	Site 2	2014-05-01	2014	Headwater stream	Pilliga Stream	DIC	-6.4	0.1	permil						0.01	0.0004	fraction modern	-990.077	0.396915	permil	36730	6806.34	8.9	-30.3546	148.906	Australia	S	1.03341	0.00967672	Stream	Water collected using perstaltic pump and filtered through 0.22µm polyethersulphone; δ13C analysed on IRMS; DIC acidified to CO2 and graphitised using Cu), Ag and Cu for 14C analysis on AMS.		28.9	C	A		1.7	small	147.7	0.062	0	204	2	187	597	38	0
512	Mazumder, A., Saintilan, N., Hollins, S., Meredith, K., Jacobsen, G., Kobayashi, T., and Wen, L. (2019). Carbon Uptake in Surface Water Food Webs Fed by Palaeogroundwater. J. Geophys. Res. Biogeosci., 124(5): 1171-1180.	https://doi.org/10.1029/2018JG004925	Site 3	2014-05-01	2014	Headwater stream	Pilliga Stream	DIC	-6	0.1	permil						0.028	0.0004	fraction modern	-972.216	0.396915	permil	28640	2310.95	8.7	-30.3541	148.906	Australia	S	1.03341	0.0270948	Stream	Water collected using perstaltic pump and filtered through 0.22µm polyethersulphone; δ13C analysed on IRMS; DIC acidified to CO2 and graphitised using Cu), Ag and Cu for 14C analysis on AMS.		21.8	C	A		1.8	small	147.7	0.062	0	204	2	187	597	38	0
513	Mazumder, A., Saintilan, N., Hollins, S., Meredith, K., Jacobsen, G., Kobayashi, T., and Wen, L. (2019). Carbon Uptake in Surface Water Food Webs Fed by Palaeogroundwater. J. Geophys. Res. Biogeosci., 124(5): 1171-1180.	https://doi.org/10.1029/2018JG004925	Site 4	2014-05-01	2014	Headwater stream	Pilliga Stream	DIC	-6.5	0.1	permil						0.045	0.0005	fraction modern	-955.347	0.496144	permil	24960	1792.51	8.6	-30.3533	148.906	Australia	S	1.03341	0.0435452	Stream	Water collected using perstaltic pump and filtered through 0.22µm polyethersulphone; δ13C analysed on IRMS; DIC acidified to CO2 and graphitised using Cu), Ag and Cu for 14C analysis on AMS.		20.2	C	A		1.9	small	147.7	0.062	0	204	2	187	597	38	0
514	Mazumder, A., Saintilan, N., Hollins, S., Meredith, K., Jacobsen, G., Kobayashi, T., and Wen, L. (2019). Carbon Uptake in Surface Water Food Webs Fed by Palaeogroundwater. J. Geophys. Res. Biogeosci., 124(5): 1171-1180.	https://doi.org/10.1029/2018JG004925	Site 5	2014-05-01	2014	Headwater stream	Pilliga Stream	DIC	-6.2	0.1	permil						0.063	0.0007	fraction modern	-937.486	0.694602	permil	22210	1792.51	8.7	-30.3523	148.903	Australia	S	1.03341	0.0609633	Stream	Water collected using perstaltic pump and filtered through 0.22µm polyethersulphone; δ13C analysed on IRMS; DIC acidified to CO2 and graphitised using Cu), Ag and Cu for 14C analysis on AMS.		17.2	C	A		2	small	147.7	0.062	0	204	2	187	597	38	0
515	Mayorga, E., Aufdenkampe, A., Masiello, C., Krusche, A., Hedges, J., Quay, P., Richey, J., and Brown T. (2005). Young organic matter as a source of carbon dioxide outgassing from Amazonian rivers. Nature, 436: 538-541.	https://doi.org/10.1038/nature03880	6	1996-07-02	1996	River	Candeias	DIC	-20.6	0.2	permil				Arizona_AMS		1.10614	0.012067	fraction modern	100	6	permil	modern		5.92	-8.766	-63.708	Brazil	S	1.11743	0.989894	River	Steady state approach: 13C CO2 was calculated whereas 13C DIC was measured		25.4	A	A	13200	13200	large	12609	675.672	0	154	24	256	2228	128	0
516	Mayorga, E., Aufdenkampe, A., Masiello, C., Krusche, A., Hedges, J., Quay, P., Richey, J., and Brown T. (2005). Young organic matter as a source of carbon dioxide outgassing from Amazonian rivers. Nature, 436: 538-541.	https://doi.org/10.1038/nature03880	7	1996-06-27	1996	River	Azul	DIC	-20.8	0.2	permil				Arizona_AMS		1.0911	0.012067	fraction modern	85	6	permil	modern		5.94	-9.627	-64.942	Brazil	S	1.11743	0.976434	River	Steady state approach: 13C CO2 was calculated whereas 13C DIC was measured		25.1	A	A	4030	4030	large	3599	163.438	1	150	12	262	1771	101	0
517	Mayorga, E., Aufdenkampe, A., Masiello, C., Krusche, A., Hedges, J., Quay, P., Richey, J., and Brown T. (2005). Young organic matter as a source of carbon dioxide outgassing from Amazonian rivers. Nature, 436: 538-541.	https://doi.org/10.1038/nature03880	9	1996-07-05	1996	River	Novo	DIC	-16.8	0.2	permil				Arizona_AMS		1.11519	0.012067	fraction modern	109	6	permil	modern		6.41	-14.172	-59.742	Brazil	S	1.11743	0.997992	River	Steady state approach: 13C CO2 was calculated whereas 13C DIC was measured		24.7	A	A	150	150	large	156.9	2.383	0	369	39	234	1740	97	0
518	Mayorga, E., Aufdenkampe, A., Masiello, C., Krusche, A., Hedges, J., Quay, P., Richey, J., and Brown T. (2005). Young organic matter as a source of carbon dioxide outgassing from Amazonian rivers. Nature, 436: 538-541.	https://doi.org/10.1038/nature03880	10	1996-07-06	1996	River	Guaporé	DIC	-25.3	0.2	permil				Arizona_AMS		0.85977	0.012067	fraction modern	-145	6	permil	1214	113	6.53	-14.993	-59.958	Brazil	S	1.11743	0.769415	River	Steady state approach: 13C CO2 was calculated whereas 13C DIC was measured		20.9	A	A	21660	21660	large	22860	230.491	7	307	20	241	1427	78	0
519	Mayorga, E., Aufdenkampe, A., Masiello, C., Krusche, A., Hedges, J., Quay, P., Richey, J., and Brown T. (2005). Young organic matter as a source of carbon dioxide outgassing from Amazonian rivers. Nature, 436: 538-541.	https://doi.org/10.1038/nature03880	17	2000-09-20	2000	River	Ji-Paraná	DIC	-17.7	0.2	permil				Arizona_AMS		0.91451	0.0120728	fraction modern	-91	6	permil	718	106	7.07	-8.147	-62.787	Brazil	S	1.09638	0.834115	River	Steady state approach: 13C CO2 was calculated whereas 13C DIC was measured		31.5	A	A	73410	73410	large	64499.3	1881.14	0	231	24	241	1915	107	0
520	Mayorga, E., Aufdenkampe, A., Masiello, C., Krusche, A., Hedges, J., Quay, P., Richey, J., and Brown T. (2005). Young organic matter as a source of carbon dioxide outgassing from Amazonian rivers. Nature, 436: 538-541.	https://doi.org/10.1038/nature03880	18	2000-09-13	2000	River	Ji-Paraná	DIC	-16.6	0.2	permil				Arizona_AMS		1.11271	0.0120728	fraction modern	106	6	permil	modern		7.13	-8.947	-62.057	Brazil	S	1.09638	1.01489	River	Steady state approach: 13C CO2 was calculated whereas 13C DIC was measured		30.1	A	A	67640	67640	large	60477.1	1629.03	0	239	25	240	1895	106	0
521	Mayorga, E., Aufdenkampe, A., Masiello, C., Krusche, A., Hedges, J., Quay, P., Richey, J., and Brown T. (2005). Young organic matter as a source of carbon dioxide outgassing from Amazonian rivers. Nature, 436: 538-541.	https://doi.org/10.1038/nature03880	19	2000-09-13	2000	River	Machadinho	DIC	-19.4	0.2	permil				Arizona_AMS		1.10667	0.0120728	fraction modern	100	6	permil	modern		6.72	-9.507	-62.047	Brazil	S	1.09638	1.00938	River	Steady state approach: 13C CO2 was calculated whereas 13C DIC was measured		29.3	A	A	2970	2970	large	2969.9	117.772	0	177	27	250	2048	116	0
522	Mayorga, E., Aufdenkampe, A., Masiello, C., Krusche, A., Hedges, J., Quay, P., Richey, J., and Brown T. (2005). Young organic matter as a source of carbon dioxide outgassing from Amazonian rivers. Nature, 436: 538-541.	https://doi.org/10.1038/nature03880	20	2000-09-16	2000	River	Ji-Paraná	DIC	-17.1	0.2	permil				Arizona_AMS		1.09963	0.0120728	fraction modern	93	6	permil	modern		7.39	-10.092	-61.977	Brazil	S	1.09638	1.00296	River	Steady state approach: 13C CO2 was calculated whereas 13C DIC was measured		30.1	A	A	43580	43580	large	46883.1	1175.31	0	263	26	237	1860	104	0
523	Mayorga, E., Aufdenkampe, A., Masiello, C., Krusche, A., Hedges, J., Quay, P., Richey, J., and Brown T. (2005). Young organic matter as a source of carbon dioxide outgassing from Amazonian rivers. Nature, 436: 538-541.	https://doi.org/10.1038/nature03880	21	2000-09-16	2000	River	Jarú	DIC	-18.7	0.2	permil				Arizona_AMS		1.1107	0.0120728	fraction modern	104	6	permil	modern		7.45	-10.102	-61.996	Brazil	S	1.09638	1.01306	River	Steady state approach: 13C CO2 was calculated whereas 13C DIC was measured		29.6	A	A	7410	7410	large	7321.7	202.749	0	216	31	246	1936	107	0
524	Mayorga, E., Aufdenkampe, A., Masiello, C., Krusche, A., Hedges, J., Quay, P., Richey, J., and Brown T. (2005). Young organic matter as a source of carbon dioxide outgassing from Amazonian rivers. Nature, 436: 538-541.	https://doi.org/10.1038/nature03880	22	2002-08-26	2002	River	Boa Vista	DIC	-16.8	0.2	permil				Arizona_AMS		1.06568	0.0120757	fraction modern	59	6	permil	modern		6.31	-10.757	-62.368	Brazil	S	1.08878	0.978788	River	Steady state approach: 13C CO2 was calculated whereas 13C DIC was measured		25.9	A	A		10	small	12	0.276	0	259	54	243	1918	106	0
525	Mayorga, E., Aufdenkampe, A., Masiello, C., Krusche, A., Hedges, J., Quay, P., Richey, J., and Brown T. (2005). Young organic matter as a source of carbon dioxide outgassing from Amazonian rivers. Nature, 436: 538-541.	https://doi.org/10.1038/nature03880	22	2002-12-02	2002	River	Boa Vista	DIC	-14.3	0.2	permil				Arizona_AMS		1.10895	0.0120757	fraction modern	102	6	permil	modern		6.31	-10.757	-62.368	Brazil	S	1.08878	1.01853	River	Steady state approach: 13C CO2 was calculated whereas 13C DIC was measured		25.9	A	A		10	small	12	0.276	0	259	54	243	1918	106	0
526	Mayorga, E., Aufdenkampe, A., Masiello, C., Krusche, A., Hedges, J., Quay, P., Richey, J., and Brown T. (2005). Young organic matter as a source of carbon dioxide outgassing from Amazonian rivers. Nature, 436: 538-541.	https://doi.org/10.1038/nature03880	22	2003-01-15	2003	River	Boa Vista	DIC	-13.9	0.2	permil				Arizona_AMS		1.10493	0.0120772	fraction modern	98	6	permil	modern		6.31	-10.757	-62.368	Brazil	S	1.08337	1.0199	River	Steady state approach: 13C CO2 was calculated whereas 13C DIC was measured		25.9	A	A		10	small	12	0.276	0	259	54	243	1918	106	0
527	Mayorga, E., Aufdenkampe, A., Masiello, C., Krusche, A., Hedges, J., Quay, P., Richey, J., and Brown T. (2005). Young organic matter as a source of carbon dioxide outgassing from Amazonian rivers. Nature, 436: 538-541.	https://doi.org/10.1038/nature03880	23	2002-08-28	2002	River	Boa Vista	DIC	-16.4	0.2	permil				Arizona_AMS		1.11801	0.0120757	fraction modern	111	6	permil	modern		6.6	-10.753	-62.372	Brazil	S	1.08878	1.02685	River	Steady state approach: 13C CO2 was calculated whereas 13C DIC was measured		25.7	A	A		10	small	12	0.276	0	259	54	243	1918	106	0
528	Mayorga, E., Aufdenkampe, A., Masiello, C., Krusche, A., Hedges, J., Quay, P., Richey, J., and Brown T. (2005). Young organic matter as a source of carbon dioxide outgassing from Amazonian rivers. Nature, 436: 538-541.	https://doi.org/10.1038/nature03880	23	2002-12-05	2002	River	Boa Vista	DIC	-13.2	0.2	permil				Arizona_AMS		1.11097	0.0120757	fraction modern	104	6	permil	modern		6.6	-10.753	-62.372	Brazil	S	1.08878	1.02039	River	Steady state approach: 13C CO2 was calculated whereas 13C DIC was measured		25.7	A	A		10	small	12	0.276	0	259	54	243	1918	106	0
529	Mayorga, E., Aufdenkampe, A., Masiello, C., Krusche, A., Hedges, J., Quay, P., Richey, J., and Brown T. (2005). Young organic matter as a source of carbon dioxide outgassing from Amazonian rivers. Nature, 436: 538-541.	https://doi.org/10.1038/nature03880	24	1996-07-03	1996	River	Ji-Paraná	DIC	-15.6	0.2	permil				Arizona_AMS		1.12424	0.012067	fraction modern	118	6	permil	modern		6.97	-10.937	-61.957	Brazil	S	1.11743	1.00609	River	Steady state approach: 13C CO2 was calculated whereas 13C DIC was measured		26.5	A	A	29770	29770	large	28886.6	642.498	0	291	23	232	1838	103	0
530	Mayorga, E., Aufdenkampe, A., Masiello, C., Krusche, A., Hedges, J., Quay, P., Richey, J., and Brown T. (2005). Young organic matter as a source of carbon dioxide outgassing from Amazonian rivers. Nature, 436: 538-541.	https://doi.org/10.1038/nature03880	24	2000-09-17	2000	River	Ji-Paraná	DIC	-17.3	0.2	permil				Arizona_AMS		1.11271	0.0120728	fraction modern	106	6	permil	modern		6.97	-10.937	-61.957	Brazil	S	1.09638	1.01489	River	Steady state approach: 13C CO2 was calculated whereas 13C DIC was measured		26.5	A	A	29770	29770	large	28886.6	642.498	0	291	23	232	1838	103	0
531	Mayorga, E., Aufdenkampe, A., Masiello, C., Krusche, A., Hedges, J., Quay, P., Richey, J., and Brown T. (2005). Young organic matter as a source of carbon dioxide outgassing from Amazonian rivers. Nature, 436: 538-541.	https://doi.org/10.1038/nature03880	24	2003-01-26	2003	River	Ji-Paraná	DIC	-20.3	0.2	permil				Arizona_AMS		1.09285	0.0120772	fraction modern	86	6	permil	modern		6.97	-10.937	-61.957	Brazil	S	1.08337	1.00875	River	Steady state approach: 13C CO2 was calculated whereas 13C DIC was measured		26.5	A	A	29770	29770	large	28886.6	642.498	0	291	23	232	1838	103	0
532	Mayorga, E., Aufdenkampe, A., Masiello, C., Krusche, A., Hedges, J., Quay, P., Richey, J., and Brown T. (2005). Young organic matter as a source of carbon dioxide outgassing from Amazonian rivers. Nature, 436: 538-541.	https://doi.org/10.1038/nature03880	25	2000-09-12	2000	River	Urupá	DIC	-17.8	0.2	permil				Arizona_AMS		1.11774	0.0120728	fraction modern	111	6	permil	modern		6.97	-10.902	-61.962	Brazil	S	1.09638	1.01948	River	Steady state approach: 13C CO2 was calculated whereas 13C DIC was measured		28.3	A	A	4820	4820	large	4086.9	77.916	0	241	22	243	1892	104	0
533	Mayorga, E., Aufdenkampe, A., Masiello, C., Krusche, A., Hedges, J., Quay, P., Richey, J., and Brown T. (2005). Young organic matter as a source of carbon dioxide outgassing from Amazonian rivers. Nature, 436: 538-541.	https://doi.org/10.1038/nature03880	25	2003-01-24	2003	River	Urupá	DIC	-16.5	0.2	permil				Arizona_AMS		1.10493	0.0120772	fraction modern	98	6	permil	modern		6.97	-10.902	-61.962	Brazil	S	1.08337	1.0199	River	Steady state approach: 13C CO2 was calculated whereas 13C DIC was measured		28.3	A	A	4820	4820	large	4086.9	77.916	0	241	22	243	1892	104	0
534	Mayorga, E., Aufdenkampe, A., Masiello, C., Krusche, A., Hedges, J., Quay, P., Richey, J., and Brown T. (2005). Young organic matter as a source of carbon dioxide outgassing from Amazonian rivers. Nature, 436: 538-541.	https://doi.org/10.1038/nature03880	26	2000-09-11	2000	River	Rolim de Moura	DIC	-18.4	0.2	permil				Arizona_AMS		1.10869	0.0120728	fraction modern	102	6	permil	modern		7.44	-11.445	-61.731	Brazil	S	1.09638	1.01122	River	Steady state approach: 13C CO2 was calculated whereas 13C DIC was measured		29.6	A	A	2060	2060	large	2773.7	55.341	0	247	21	236	1835	102	0
535	Mayorga, E., Aufdenkampe, A., Masiello, C., Krusche, A., Hedges, J., Quay, P., Richey, J., and Brown T. (2005). Young organic matter as a source of carbon dioxide outgassing from Amazonian rivers. Nature, 436: 538-541.	https://doi.org/10.1038/nature03880	27	2000-09-11	2000	River	Ji-Paraná	DIC	-18.3	0.2	permil				Arizona_AMS		1.10265	0.0120728	fraction modern	96	6	permil	modern		7.15	-11.452	-61.463	Brazil	S	1.09638	1.00572	River	Steady state approach: 13C CO2 was calculated whereas 13C DIC was measured		29.3	A	A	19170	19170	large	18243.3	429.934	0	324	24	228	1819	104	0
536	Mayorga, E., Aufdenkampe, A., Masiello, C., Krusche, A., Hedges, J., Quay, P., Richey, J., and Brown T. (2005). Young organic matter as a source of carbon dioxide outgassing from Amazonian rivers. Nature, 436: 538-541.	https://doi.org/10.1038/nature03880	28	1996-07-03	1996	River	Comemoração	DIC	-17.7	0.2	permil				Arizona_AMS		1.13429	0.012067	fraction modern	128	6	permil	modern		6.25	-11.667	-61.188	Brazil	S	1.11743	1.01509	River	Steady state approach: 13C CO2 was calculated whereas 13C DIC was measured		25.2	A	A	6740	6740	large	6166.3	160.579	0	352	22	226	1921	110	0
537	Mayorga, E., Aufdenkampe, A., Masiello, C., Krusche, A., Hedges, J., Quay, P., Richey, J., and Brown T. (2005). Young organic matter as a source of carbon dioxide outgassing from Amazonian rivers. Nature, 436: 538-541.	https://doi.org/10.1038/nature03880	28	2000-09-11	2000	River	Comemoração	DIC	-19.5	0.2	permil				Arizona_AMS		1.10666	0.0120728	fraction modern	100	6	permil	modern		6.25	-11.667	-61.188	Brazil	S	1.09638	1.00937	River	Steady state approach: 13C CO2 was calculated whereas 13C DIC was measured		25.5	A	A	6740	6740	large	6166.3	160.579	0	352	22	226	1921	110	0
538	Mayorga, E., Aufdenkampe, A., Masiello, C., Krusche, A., Hedges, J., Quay, P., Richey, J., and Brown T. (2005). Young organic matter as a source of carbon dioxide outgassing from Amazonian rivers. Nature, 436: 538-541.	https://doi.org/10.1038/nature03880	28	2003-01-18	2003	River	Comemoração	DIC	-22.6	0.2	permil				Arizona_AMS		1.09487	0.0120772	fraction modern	88	6	permil	modern		6.25	-11.667	-61.188	Brazil	S	1.08337	1.01061	River	Steady state approach: 13C CO2 was calculated whereas 13C DIC was measured		25.5	A	A	6740	6740	large	6166.3	160.579	0	352	22	226	1921	110	0
539	Mayorga, E., Aufdenkampe, A., Masiello, C., Krusche, A., Hedges, J., Quay, P., Richey, J., and Brown T. (2005). Young organic matter as a source of carbon dioxide outgassing from Amazonian rivers. Nature, 436: 538-541.	https://doi.org/10.1038/nature03880	29	1996-07-04	1996	River	Comemoração	DIC	-19.8	0.2	permil				Arizona_AMS		1.06793	0.012067	fraction modern	62	6	permil	modern		5.32	-12.718	-60.173	Brazil	S	1.11743	0.955699	River	Steady state approach: 13C CO2 was calculated whereas 13C DIC was measured		23.6	A	A	160	160	large	154.3	3.911	0	586	15	209	1916	115	0
540	Mayorga, E., Aufdenkampe, A., Masiello, C., Krusche, A., Hedges, J., Quay, P., Richey, J., and Brown T. (2005). Young organic matter as a source of carbon dioxide outgassing from Amazonian rivers. Nature, 436: 538-541.	https://doi.org/10.1038/nature03880	29	2000-09-10	2000	River	Comemoração	DIC	-21.8	0.2	permil				Arizona_AMS		1.08052	0.0120728	fraction modern	74	6	permil	modern		5.32	-12.718	-60.173	Brazil	S	1.09638	0.985531	River	Steady state approach: 13C CO2 was calculated whereas 13C DIC was measured		23.6	A	A	160	160	large	154.3	3.911	0	586	15	209	1916	115	0
541	Mayorga, E., Aufdenkampe, A., Masiello, C., Krusche, A., Hedges, J., Quay, P., Richey, J., and Brown T. (2005). Young organic matter as a source of carbon dioxide outgassing from Amazonian rivers. Nature, 436: 538-541.	https://doi.org/10.1038/nature03880	30	2000-09-11	2000	River	Pimenta Bueno	DIC	-19.2	0.2	permil				Arizona_AMS		1.10064	0.0120728	fraction modern	94	6	permil	modern		7.12	-11.703	-61.192	Brazil	S	1.09638	1.00388	River	Steady state approach: 13C CO2 was calculated whereas 13C DIC was measured		28.9	A	A	8650	8650	large	9831.2	217.573	0	328	25	228	1731	99	0
542	Mayorga, E., Aufdenkampe, A., Masiello, C., Krusche, A., Hedges, J., Quay, P., Richey, J., and Brown T. (2005). Young organic matter as a source of carbon dioxide outgassing from Amazonian rivers. Nature, 436: 538-541.	https://doi.org/10.1038/nature03880	31	2000-09-10	2000	River	Pimenta Bueno	DIC	-20	0.2	permil				Arizona_AMS		1.03424	0.0120728	fraction modern	28	6	permil	modern		5.83	-12.847	-60.343	Brazil	S	1.09638	0.94332	River	Steady state approach: 13C CO2 was calculated whereas 13C DIC was measured		25.5	A	A	130	130	large	131.5	3.192	0	548	26	212	1897	113	0
543	Mayorga, E., Aufdenkampe, A., Masiello, C., Krusche, A., Hedges, J., Quay, P., Richey, J., and Brown T. (2005). Young organic matter as a source of carbon dioxide outgassing from Amazonian rivers. Nature, 436: 538-541.	https://doi.org/10.1038/nature03880	32	1996-07-06	1996	River	Negro	DIC	-24.4	0.2	permil				Arizona_AMS		1.14737	0.012067	fraction modern	141	6	permil	modern		4.87	-3.063	-60.302	Brazil	S	1.11743	1.02679	River	Steady state approach: 13C CO2 was calculated whereas 13C DIC was measured		29	A	A	716770	716770	large	712061	29518.1	1	168	22	262	2540	150	0
544	Mayorga, E., Aufdenkampe, A., Masiello, C., Krusche, A., Hedges, J., Quay, P., Richey, J., and Brown T. (2005). Young organic matter as a source of carbon dioxide outgassing from Amazonian rivers. Nature, 436: 538-541.	https://doi.org/10.1038/nature03880	32	2002-07-15	2002	River	Negro	DIC	-26.2	0.2	permil				Arizona_AMS		1.12505	0.0120757	fraction modern	118	6	permil	modern		4.87	-3.063	-60.302	Brazil	S	1.08878	1.03332	River	Steady state approach: 13C CO2 was calculated whereas 13C DIC was measured		29	A	A	716770	716770	large	712061	29518.1	1	168	22	262	2540	150	0
545	Mayorga, E., Aufdenkampe, A., Masiello, C., Krusche, A., Hedges, J., Quay, P., Richey, J., and Brown T. (2005). Young organic matter as a source of carbon dioxide outgassing from Amazonian rivers. Nature, 436: 538-541.	https://doi.org/10.1038/nature03880	32	2002-11-12	2002	River	Negro	DIC	-24.1	0.2	permil				Arizona_AMS		1.10593	0.0120757	fraction modern	99	6	permil	modern		4.87	-3.063	-60.302	Brazil	S	1.08878	1.01576	River	Steady state approach: 13C CO2 was calculated whereas 13C DIC was measured		29	A	A	716770	716770	large	712061	29518.1	1	168	22	262	2540	150	0
546	Mayorga, E., Aufdenkampe, A., Masiello, C., Krusche, A., Hedges, J., Quay, P., Richey, J., and Brown T. (2005). Young organic matter as a source of carbon dioxide outgassing from Amazonian rivers. Nature, 436: 538-541.	https://doi.org/10.1038/nature03880	33	2002-07-13	2002	River	Barro Branco	DIC	-23.9	0.2	permil				Arizona_AMS		1.12204	0.0120757	fraction modern	115	6	permil	modern		4.15	-2.932	-59.978	Brazil	S	1.08878	1.03055	River	Steady state approach: 13C CO2 was calculated whereas 13C DIC was measured		24.9	A	A		10	small	7.5	0.281	0	95	42	271	2187	136	0
547	Mayorga, E., Aufdenkampe, A., Masiello, C., Krusche, A., Hedges, J., Quay, P., Richey, J., and Brown T. (2005). Young organic matter as a source of carbon dioxide outgassing from Amazonian rivers. Nature, 436: 538-541.	https://doi.org/10.1038/nature03880	34	2002-07-13	2002	River	Cabeça Branca	DIC	-26.3	0.2	permil				Arizona_AMS		1.09084	0.0120757	fraction modern	84	6	permil	modern		3.94	-2.582	-60.022	Brazil	S	1.08878	1.0019	River	Steady state approach: 13C CO2 was calculated whereas 13C DIC was measured		25.5	A	A		10	small	10.5	0.415	0	109	29	270	2257	140	0
548	Mayorga, E., Aufdenkampe, A., Masiello, C., Krusche, A., Hedges, J., Quay, P., Richey, J., and Brown T. (2005). Young organic matter as a source of carbon dioxide outgassing from Amazonian rivers. Nature, 436: 538-541.	https://doi.org/10.1038/nature03880	34	2002-11-03	2002	River	Cabeça Branca	DIC	-25.4	0.2	permil				Arizona_AMS		1.10895	0.0120757	fraction modern	102	6	permil	modern		3.94	-2.582	-60.022	Brazil	S	1.08878	1.01853	River	Steady state approach: 13C CO2 was calculated whereas 13C DIC was measured		25.5	A	A		10	small	10.5	0.415	0	109	29	270	2257	140	0
549	Mayorga, E., Aufdenkampe, A., Masiello, C., Krusche, A., Hedges, J., Quay, P., Richey, J., and Brown T. (2005). Young organic matter as a source of carbon dioxide outgassing from Amazonian rivers. Nature, 436: 538-541.	https://doi.org/10.1038/nature03880	35	2002-07-15	2002	River	Cueiras	DIC	-25.2	0.2	permil				Arizona_AMS		1.0969	0.0120757	fraction modern	90	6	permil	modern		3.84	-2.781	-60.442	Brazil	S	1.08878	1.00746	River	Steady state approach: 13C CO2 was calculated whereas 13C DIC was measured		30.3	A	A	3280	3280	large	3260.4	136.853	0	83	29	271	2503	154	0
550	Mayorga, E., Aufdenkampe, A., Masiello, C., Krusche, A., Hedges, J., Quay, P., Richey, J., and Brown T. (2005). Young organic matter as a source of carbon dioxide outgassing from Amazonian rivers. Nature, 436: 538-541.	https://doi.org/10.1038/nature03880	36	2002-07-19	2002	River	Asu	DIC	-24.7	0.2	permil				Arizona_AMS		1.09587	0.0120757	fraction modern	89	6	permil	modern		4.02	-2.608	-60.216	Brazil	S	1.08878	1.00652	River	Steady state approach: 13C CO2 was calculated whereas 13C DIC was measured		24.8	A	A		10	small	11.2	0.452	0	90	41	271	2286	142	0
551	Mayorga, E., Aufdenkampe, A., Masiello, C., Krusche, A., Hedges, J., Quay, P., Richey, J., and Brown T. (2005). Young organic matter as a source of carbon dioxide outgassing from Amazonian rivers. Nature, 436: 538-541.	https://doi.org/10.1038/nature03880	36	2002-11-06	2002	River	Asu	DIC	-25.7	0.2	permil				Arizona_AMS		1.10191	0.0120757	fraction modern	95	6	permil	modern		4.02	-2.608	-60.216	Brazil	S	1.08878	1.01206	River	Steady state approach: 13C CO2 was calculated whereas 13C DIC was measured		24.8	A	A		10	small	11.2	0.452	0	90	41	271	2286	142	0
552	Mayorga, E., Aufdenkampe, A., Masiello, C., Krusche, A., Hedges, J., Quay, P., Richey, J., and Brown T. (2005). Young organic matter as a source of carbon dioxide outgassing from Amazonian rivers. Nature, 436: 538-541.	https://doi.org/10.1038/nature03880	40	1996-07-05	1996	River	Purus	DIC	-22.4	0.2	permil				Arizona_AMS		1.13027	0.012067	fraction modern	124	6	permil	modern		5.94	-3.747	-61.433	Brazil	S	1.11743	1.01149	River	Steady state approach: 13C CO2 was calculated whereas 13C DIC was measured		26.9	A	A	362900	362900	large	378592	6362.42	3	151	13	258	2212	128	0
553	Mayorga, E., Aufdenkampe, A., Masiello, C., Krusche, A., Hedges, J., Quay, P., Richey, J., and Brown T. (2005). Young organic matter as a source of carbon dioxide outgassing from Amazonian rivers. Nature, 436: 538-541.	https://doi.org/10.1038/nature03880	41	1996-06-23	1996	River	Purus	DIC	-21.1	0.2	permil				Arizona_AMS		1.07798	0.012067	fraction modern	72	6	permil	modern		7.68	-8.732	-67.378	Brazil	S	1.11743	0.964693	River	Steady state approach: 13C CO2 was calculated whereas 13C DIC was measured		26.4	A	A	111630	111630	large	105809	2102.88	0	251	22	251	1914	108	0
554	Mayorga, E., Aufdenkampe, A., Masiello, C., Krusche, A., Hedges, J., Quay, P., Richey, J., and Brown T. (2005). Young organic matter as a source of carbon dioxide outgassing from Amazonian rivers. Nature, 436: 538-541.	https://doi.org/10.1038/nature03880	42	1996-06-22	1996	River	Acre	DIC	-22.1	0.2	permil				Arizona_AMS		1.00759	0.012067	fraction modern	2	6	permil	modern		7.99	-11.002	-68.764	Brazil	S	1.11743	0.9017	River	Steady state approach: 13C CO2 was calculated whereas 13C DIC was measured		23.7	A	A	7820	7820	large	7327.7	101.317	0	300	20	247	1748	101	0
555	Mayorga, E., Aufdenkampe, A., Masiello, C., Krusche, A., Hedges, J., Quay, P., Richey, J., and Brown T. (2005). Young organic matter as a source of carbon dioxide outgassing from Amazonian rivers. Nature, 436: 538-541.	https://doi.org/10.1038/nature03880	43	1996-07-01	1996	River	Juruá	DIC	-22.5	0.2	permil				Arizona_AMS		1.11921	0.012067	fraction modern	113	6	permil	modern		6.61	-2.722	-65.803	Brazil	S	1.11743	1.00159	River	Steady state approach: 13C CO2 was calculated whereas 13C DIC was measured		24.6	A	A	217370	217370	large	181716	6250.66	2	211	15	257	2231	130	0
556	Mayorga, E., Aufdenkampe, A., Masiello, C., Krusche, A., Hedges, J., Quay, P., Richey, J., and Brown T. (2005). Young organic matter as a source of carbon dioxide outgassing from Amazonian rivers. Nature, 436: 538-541.	https://doi.org/10.1038/nature03880	44	1996-07-02	1996	River	Japurá	DIC	-17.1	0.2	permil				Arizona_AMS		1.11619	0.012067	fraction modern	110	6	permil	modern		5.3	-1.817	-65.683	Brazil	S	1.11743	0.998887	River	Steady state approach: 13C CO2 was calculated whereas 13C DIC was measured		25.7	A	A	260010	260010	large	259602	14670.2	1	267	23	255	2939	183	0
557	Mayorga, E., Aufdenkampe, A., Masiello, C., Krusche, A., Hedges, J., Quay, P., Richey, J., and Brown T. (2005). Young organic matter as a source of carbon dioxide outgassing from Amazonian rivers. Nature, 436: 538-541.	https://doi.org/10.1038/nature03880	45	1996-06-25	1996	River	Juruá	DIC	-19.5	0.2	permil				Arizona_AMS		1.07397	0.012067	fraction modern	68	6	permil	modern		6.51	-7.622	-72.637	Brazil	S	1.11743	0.961104	River	Steady state approach: 13C CO2 was calculated whereas 13C DIC was measured		26.7	A	A	43960	43960	large	38271.4	961.185	0	272	17	256	1993	115	0
558	Mayorga, E., Aufdenkampe, A., Masiello, C., Krusche, A., Hedges, J., Quay, P., Richey, J., and Brown T. (2005). Young organic matter as a source of carbon dioxide outgassing from Amazonian rivers. Nature, 436: 538-541.	https://doi.org/10.1038/nature03880	1	1996-07-06	1996	River	Amazon	DIC	-21.4	0.2	permil				Arizona_AMS		1.082	0.012067	fraction modern	76	6	permil	modern		6.37	-3.322	-60.612	Brazil	S	1.11743	0.96829	River	Steady state approach: 13C CO2 was calculated whereas 13C DIC was measured		27.7	A	A	2238490	2238490	large	2199160	96821.2	3	624	45	238	2301	139	0
559	Mayorga, E., Aufdenkampe, A., Masiello, C., Krusche, A., Hedges, J., Quay, P., Richey, J., and Brown T. (2005). Young organic matter as a source of carbon dioxide outgassing from Amazonian rivers. Nature, 436: 538-541.	https://doi.org/10.1038/nature03880	1	2002-07-12	2002	River	Amazon	DIC	-20.5	0.2	permil				Arizona_AMS		1.0365	0.0120757	fraction modern	30	6	permil	modern		6.37	-3.322	-60.612	Brazil	S	1.08878	0.951987	River	Steady state approach: 13C CO2 was calculated whereas 13C DIC was measured		27.7	A	A	2238490	2238490	large	2199160	96821.2	3	624	45	238	2301	139	0
560	Mayorga, E., Aufdenkampe, A., Masiello, C., Krusche, A., Hedges, J., Quay, P., Richey, J., and Brown T. (2005). Young organic matter as a source of carbon dioxide outgassing from Amazonian rivers. Nature, 436: 538-541.	https://doi.org/10.1038/nature03880	1	2002-07-12	2002	River	Amazon	DIC	-20.4	0.2	permil				Arizona_AMS		1.04857	0.0120757	fraction modern	42	6	permil	modern		6.37	-3.322	-60.612	Brazil	S	1.08878	0.963073	River	Steady state approach: 13C CO2 was calculated whereas 13C DIC was measured		27.7	A	A	2238490	2238490	large	2199160	96821.2	3	624	45	238	2301	139	0
561	Mayorga, E., Aufdenkampe, A., Masiello, C., Krusche, A., Hedges, J., Quay, P., Richey, J., and Brown T. (2005). Young organic matter as a source of carbon dioxide outgassing from Amazonian rivers. Nature, 436: 538-541.	https://doi.org/10.1038/nature03880	2	1991-08-26	1991	River	Amazon	DIC	-18.6	0.2	permil				Arizona_AMS		1.04115	0.0120597	fraction modern	36	6	permil	modern		6.93	-4.053	-63.017	Brazil	S	1.14948	0.905756	River	Steady state approach: 13C CO2 was calculated whereas 13C DIC was measured			A	A	1818270	1818270	large	1783045	88791.6	3	736	52	233	2317	141	0
562	Mayorga, E., Aufdenkampe, A., Masiello, C., Krusche, A., Hedges, J., Quay, P., Richey, J., and Brown T. (2005). Young organic matter as a source of carbon dioxide outgassing from Amazonian rivers. Nature, 436: 538-541.	https://doi.org/10.1038/nature03880	3	1991-08-12	1991	River	Amazon	DIC	-18.5	0.2	permil				Arizona_AMS		0.97583	0.0120597	fraction modern	-29	6	permil	197	99.5	7.49	-3.279	-67.853	Brazil	S	1.14948	0.848929	River	Steady state approach: 13C CO2 was calculated whereas 13C DIC was measured			A	A	1016030	1016030	large	225.9	11.416	0	78	5	256	2854	176	0
563	Mayorga, E., Aufdenkampe, A., Masiello, C., Krusche, A., Hedges, J., Quay, P., Richey, J., and Brown T. (2005). Young organic matter as a source of carbon dioxide outgassing from Amazonian rivers. Nature, 436: 538-541.	https://doi.org/10.1038/nature03880	4	1996-07-08	1996	River	Madeira	DIC	-20.7	0.2	permil				Arizona_AMS		1.10212	0.012067	fraction modern	96	6	permil	modern		6.68	-3.45	-58.798	Brazil	S	1.11743	0.986296	River	Steady state approach: 13C CO2 was calculated whereas 13C DIC was measured		27.3	A	A	1381590	1381590	large	1322772	32531.2	5	516	41	239	1753	102	0
564	Mayorga, E., Aufdenkampe, A., Masiello, C., Krusche, A., Hedges, J., Quay, P., Richey, J., and Brown T. (2005). Young organic matter as a source of carbon dioxide outgassing from Amazonian rivers. Nature, 436: 538-541.	https://doi.org/10.1038/nature03880	8	1996-06-27	1996	River	Madeira	DIC	-19.4	0.2	permil				Arizona_AMS		1.05485	0.012067	fraction modern	49	6	permil	modern		6.85	-9.677	-65.417	Brazil	S	1.11743	0.943994	River	Steady state approach: 13C CO2 was calculated whereas 13C DIC was measured		26.6	A	A	906120	906120	large	923484	17495.7	6	667	49	233	1591	93	0
565	Mayorga, E., Aufdenkampe, A., Masiello, C., Krusche, A., Hedges, J., Quay, P., Richey, J., and Brown T. (2005). Young organic matter as a source of carbon dioxide outgassing from Amazonian rivers. Nature, 436: 538-541.	https://doi.org/10.1038/nature03880	46	1996-11-07	1996	River	Napo	DIC	-19.4	0.2	permil				Arizona_AMS		1.0277	0.012067	fraction modern	22	6	permil	modern		6.94	-3.295	-72.632	Brazil	S	1.11743	0.919697	River	Steady state approach: 13C CO2 was calculated whereas 13C DIC was measured		29.7	A	A	110300	110300	large	40.1	2.811	0	127	11	260	2973	177	0
566	Mayorga, E., Aufdenkampe, A., Masiello, C., Krusche, A., Hedges, J., Quay, P., Richey, J., and Brown T. (2005). Young organic matter as a source of carbon dioxide outgassing from Amazonian rivers. Nature, 436: 538-541.	https://doi.org/10.1038/nature03880	47	1996-11-08	1996	River	Marañón	DIC	-17.7	0.2	permil				Arizona_AMS		0.80849	0.012067	fraction modern	-196	6	permil	1708	120	6.97	-4.528	-73.568	Brazil	S	1.11743	0.723524	River	Steady state approach: 13C CO2 was calculated whereas 13C DIC was measured		26	A	A	358170	358170	large	364575	17945.8	1	1227	102	212	1883	117	0
567	Mayorga, E., Aufdenkampe, A., Masiello, C., Krusche, A., Hedges, J., Quay, P., Richey, J., and Brown T. (2005). Young organic matter as a source of carbon dioxide outgassing from Amazonian rivers. Nature, 436: 538-541.	https://doi.org/10.1038/nature03880	48	1996-11-08	1996	River	Ucayali	DIC	-18.4	0.2	permil				Arizona_AMS		0.86681	0.012067	fraction modern	-138	6	permil	1148	112	7.43	-4.522	-73.487	Brazil	S	1.11743	0.775715	River	Steady state approach: 13C CO2 was calculated whereas 13C DIC was measured		28	A	A	341200	341200	large	352704	13575.8	4	1776	106	186	1574	96	0
568	Mayorga, E., Aufdenkampe, A., Masiello, C., Krusche, A., Hedges, J., Quay, P., Richey, J., and Brown T. (2005). Young organic matter as a source of carbon dioxide outgassing from Amazonian rivers. Nature, 436: 538-541.	https://doi.org/10.1038/nature03880	50	1996-11-05	1996	River	Pachitea	DIC	-18.7	0.2	permil				Arizona_AMS		0.86279	0.012067	fraction modern	-142	6	permil	1186	112.5	7.75	-8.733	-74.572	Brazil	S	1.11743	0.772118	River	Steady state approach: 13C CO2 was calculated whereas 13C DIC was measured		24.8	A	A	27500	27500	large	28595	1700.16	0	1052	117	222	2060	119	1
569	Mayorga, E., Aufdenkampe, A., Masiello, C., Krusche, A., Hedges, J., Quay, P., Richey, J., and Brown T. (2005). Young organic matter as a source of carbon dioxide outgassing from Amazonian rivers. Nature, 436: 538-541.	https://doi.org/10.1038/nature03880	12	1994-11-14	1994	River	Beni	DIC	-15.8	0.2	permil				Arizona_AMS		0.85051	0.012064	fraction modern	-154	6	permil	1301	114	6.95	-14.542	-67.548	Brazil	S	1.12787	0.754082	River	Steady state approach: 13C CO2 was calculated whereas 13C DIC was measured		27.7	A	A	68130	68130	large	70003.1	677.794	0	2177	198	170	1298	88	0
570	Mayorga, E., Aufdenkampe, A., Masiello, C., Krusche, A., Hedges, J., Quay, P., Richey, J., and Brown T. (2005). Young organic matter as a source of carbon dioxide outgassing from Amazonian rivers. Nature, 436: 538-541.	https://doi.org/10.1038/nature03880	13	1994-11-15	1994	River	Alto Beni	DIC	-14.2	0.2	permil				Arizona_AMS		0.88872	0.012064	fraction modern	-116	6	permil	948	109	7.76	-15.617	-67.33	Brazil	S	1.12787	0.78796	River	Steady state approach: 13C CO2 was calculated whereas 13C DIC was measured		23.9	A	A	29590	29590	large	29629.4	233.942	0	2768	216	144	1156	77	0
571	Mayorga, E., Aufdenkampe, A., Masiello, C., Krusche, A., Hedges, J., Quay, P., Richey, J., and Brown T. (2005). Young organic matter as a source of carbon dioxide outgassing from Amazonian rivers. Nature, 436: 538-541.	https://doi.org/10.1038/nature03880	14	1994-11-20	1994	River	Achumani	DIC	-14.9	0.2	permil				Arizona_AMS		0.94401	0.012064	fraction modern	-61	6	permil	463	102.5	8.62	-16.472	-68.063	Brazil	S	1.12787	0.836981	River	Steady state approach: 13C CO2 was calculated whereas 13C DIC was measured		10.2	A	A	230	230	large	166.8	0.578	4	4484	189	47	595	59	0
572	Mayorga, E., Aufdenkampe, A., Masiello, C., Krusche, A., Hedges, J., Quay, P., Richey, J., and Brown T. (2005). Young organic matter as a source of carbon dioxide outgassing from Amazonian rivers. Nature, 436: 538-541.	https://doi.org/10.1038/nature03880	15	1994-11-16	1994	River	Yara	DIC	-14.5	0.2	permil				Arizona_AMS		1.02042	0.012064	fraction modern	15	6	permil	modern		7.71	-15.777	-67.588	Brazil	S	1.12787	0.904728	River	Steady state approach: 13C CO2 was calculated whereas 13C DIC was measured		24.6	A	A	340	340	large	37.6	0.288	0	1273	152	216	1486	95	0
573	Mayorga, E., Aufdenkampe, A., Masiello, C., Krusche, A., Hedges, J., Quay, P., Richey, J., and Brown T. (2005). Young organic matter as a source of carbon dioxide outgassing from Amazonian rivers. Nature, 436: 538-541.	https://doi.org/10.1038/nature03880	51	1996-11-01	1996	River	Tambo	DIC	-13.7	0.2	permil				Arizona_AMS		0.84971	0.012067	fraction modern	-155	6	permil	1308	114	7.91	-10.787	-73.773	Brazil	S	1.11743	0.760412	River	Steady state approach: 13C CO2 was calculated whereas 13C DIC was measured		25.7	A	A	121290	121290	large	131899	3521.68	4	3397	168	104	994	75	1
574	Mayorga, E., Aufdenkampe, A., Masiello, C., Krusche, A., Hedges, J., Quay, P., Richey, J., and Brown T. (2005). Young organic matter as a source of carbon dioxide outgassing from Amazonian rivers. Nature, 436: 538-541.	https://doi.org/10.1038/nature03880	52	1996-10-21	1996	River	Apurimac	DIC	-10.8	0.2	permil				Arizona_AMS		0.85675	0.012067	fraction modern	-148	6	permil	1242	113	8.75	-13.567	-72.589	Brazil	S	1.11743	0.766712	River	Steady state approach: 13C CO2 was calculated whereas 13C DIC was measured		22.1	A	A	22760	22760	large	24231.4	529.57	2	4168	137	60	802	68	1
575	Mayorga, E., Aufdenkampe, A., Masiello, C., Krusche, A., Hedges, J., Quay, P., Richey, J., and Brown T. (2005). Young organic matter as a source of carbon dioxide outgassing from Amazonian rivers. Nature, 436: 538-541.	https://doi.org/10.1038/nature03880	53	1996-11-01	1996	River	Urubamba	DIC	-17.5	0.2	permil				Arizona_AMS		0.85374	0.012067	fraction modern	-151	6	permil	1270	113.5	8.06	-10.757	-73.712	Brazil	S	1.11743	0.764019	River	Steady state approach: 13C CO2 was calculated whereas 13C DIC was measured		27	A	A	61070	61070	large	59582.4	2234.61	2	1868	137	186	1406	85	1
576	Mayorga, E., Aufdenkampe, A., Masiello, C., Krusche, A., Hedges, J., Quay, P., Richey, J., and Brown T. (2005). Young organic matter as a source of carbon dioxide outgassing from Amazonian rivers. Nature, 436: 538-541.	https://doi.org/10.1038/nature03880	54	1996-10-27	1996	River	Yanatili	DIC	-11.1	0.2	permil				Arizona_AMS		0.896033	0.012067	fraction modern	-45	6	permil	882	108	7.67	-12.602	-72.533	Brazil	S	1.11743	0.801867	River	Steady state approach: 13C CO2 was calculated whereas 13C DIC was measured		23.3	A	A	3020	3020	large	2951.4	91.907	0	3045	255	132	1015	68	0
577	Mayorga, E., Aufdenkampe, A., Masiello, C., Krusche, A., Hedges, J., Quay, P., Richey, J., and Brown T. (2005). Young organic matter as a source of carbon dioxide outgassing from Amazonian rivers. Nature, 436: 538-541.	https://doi.org/10.1038/nature03880	55	1996-10-27	1996	River	Urubamba	DIC	-11.3	0.2	permil				Arizona_AMS		0.7562	0.012067	fraction modern	-248	6	permil	2245	128	8.28	-12.646	-72.538	Brazil	S	1.11743	0.676729	River	Steady state approach: 13C CO2 was calculated whereas 13C DIC was measured		23.5	A	A	13920	13920	large	12928.9	288.427	11	3887	193	80	842	67	2
578	Mayorga, E., Aufdenkampe, A., Masiello, C., Krusche, A., Hedges, J., Quay, P., Richey, J., and Brown T. (2005). Young organic matter as a source of carbon dioxide outgassing from Amazonian rivers. Nature, 436: 538-541.	https://doi.org/10.1038/nature03880	56	1996-10-27	1996	River	Urubamba	DIC	-11.7	0.2	permil				Arizona_AMS		0.73106	0.012067	fraction modern	-273	6	permil	2516	132.5	8.21	-12.867	-72.682	Brazil	S	1.11743	0.654231	River	Steady state approach: 13C CO2 was calculated whereas 13C DIC was measured		19.7	A	A	12640	12640	large	12416.4	268.78	11	3965	190	76	823	67	2
579	Mayorga, E., Aufdenkampe, A., Masiello, C., Krusche, A., Hedges, J., Quay, P., Richey, J., and Brown T. (2005). Young organic matter as a source of carbon dioxide outgassing from Amazonian rivers. Nature, 436: 538-541.	https://doi.org/10.1038/nature03880	57	1996-10-26	1996	River	Urubamba	DIC	-11.5	0.2	permil				Arizona_AMS		0.35697	0.012067	fraction modern	-645	6	permil	8275	271.5	7.89	-13.273	-72.25	Brazil	S	1.11743	0.319455	River	Steady state approach: 13C CO2 was calculated whereas 13C DIC was measured		17.6	A	A	9290	9290	large	9040.1	171.587	16	4211	158	60	761	66	1
580	Mayorga, E., Aufdenkampe, A., Masiello, C., Krusche, A., Hedges, J., Quay, P., Richey, J., and Brown T. (2005). Young organic matter as a source of carbon dioxide outgassing from Amazonian rivers. Nature, 436: 538-541.	https://doi.org/10.1038/nature03880	58	1996-10-23	1996	River	Salcca	DIC	-10.7	0.2	permil				Arizona_AMS		0.2524	0.012067	fraction modern	-749	6	permil	11059	384.5	7.55	-14.102	-71.422	Brazil	S	1.11743	0.225875	River	Steady state approach: 13C CO2 was calculated whereas 13C DIC was measured		15.1	A	A	3190	3190	large	2338.4	62.251	18	4710	127	29	789	76	3
581	Mayorga, E., Aufdenkampe, A., Masiello, C., Krusche, A., Hedges, J., Quay, P., Richey, J., and Brown T. (2005). Young organic matter as a source of carbon dioxide outgassing from Amazonian rivers. Nature, 436: 538-541.	https://doi.org/10.1038/nature03880	59	1996-10-23	1996	River	Vilcanota	DIC	-10.9	0.2	permil				Arizona_AMS		0.47966	0.012067	fraction modern	-523	6	permil	5902	202	7.69	-14.166	-71.402	Brazil	S	1.11743	0.429252	River	Steady state approach: 13C CO2 was calculated whereas 13C DIC was measured		18.7	A	A	1610	1610	large	1599.9	32.088	36	4206	141	56	791	67	1
582	Mayorga, E., Aufdenkampe, A., Masiello, C., Krusche, A., Hedges, J., Quay, P., Richey, J., and Brown T. (2005). Young organic matter as a source of carbon dioxide outgassing from Amazonian rivers. Nature, 436: 538-541.	https://doi.org/10.1038/nature03880	60	1996-10-24	1996	River	Lago Langui-Layo	DIC	-11.3	0.2	permil				Arizona_AMS		0.89597	0.012067	fraction modern	-109	6	permil	882	108	8.46	-14.437	-71.292	Brazil	S	1.11743	0.801811	River	Steady state approach: 13C CO2 was calculated whereas 13C DIC was measured		11.9	A	A	470	470	large	509.5	9.992	111	4321	99	48	802	69	0
583	McCallister, S. L., & del Giorgio, P. A. (2012). Evidence for the respiration of ancient terrestrial organic C in northern temperate lakes and streams. Proceedings of National Academy of Science, 109(42): 16963-16968.	https://doi.org/10.1073/pnas.1207305109	Bran de Scie	2004-09-22	2004	Stream		DIC									1.02568	0.0100655	fraction modern	19	5	permil	modern			45.4053	-72.2021	Canada	N	1.06896	0.959507	River	Pummped from 1m depth, filtered through GF filter in lab and posioned with HgCl2			B	A		2.5	small	5.7	0.136	214	362	59	43	1114	142	35
584	McCallister, S. L., & del Giorgio, P. A. (2012). Evidence for the respiration of ancient terrestrial organic C in northern temperate lakes and streams. Proceedings of National Academy of Science, 109(42): 16963-16968.	https://doi.org/10.1073/pnas.1207305109	Fraser	2004-09-22	2004	Stream		DIC									0.970317	0.00805243	fraction modern	-36	4	permil	242	67		45.3862	-72.1701	Canada	N	1.06896	0.907718	River	Pummped from 1m depth, filtered through GF filter in lab and posioned with HgCl3			B	A		1.3	small	8.4	0.2	173	336	56	43	1109	140	37
585	Mikucki, J.A., Pearson, A., Johnston D.T., Turchyn, A.V., Farquhar, J., Schrag, D.P., Anbar, A.D., Priscu, J.C., Lee, P.A. (2009). A contemporary microbially maintained subglacial ferrous "ocean". Science, 324(5925): 397-400.	https://doi.org/10.1126/science.1167350	Bloodfalls	2004-11-01	2004	Ephemeral stream	Taylor Glacier	DIC	0.5	0.1	permil				NOSAMS		0.01	0.00833689	fraction modern	-990.065	16.5652	permil	41300	54		-77.7178	162.281	Antarctica	S	1.07685	0.00928634	River	Collected in 125ml serum vials and posioned with HgCl12	uncertainity assumed for 13C, for 14C age uncertainties given for those with ages and these used to assume for other data		C	B		125	large
586	Moyer, R.P., Bauer, J.E. and Grottoli, A.G. (2013). Carbon isotope biogeochemistry of tropical small mountainous river, estuarine, and coastal systems of Puerto Rico. Biogeochemistry, 112: 589-612.	https://doi.org/10.1007/s10533-012-9751-y	Rio Loco Bridge	2004-09-01	2004	River	Rio Loco	DIC	-10.4	0.02	permil				Arizona_AMS		1.01259	0.0140917	fraction modern	6	7	permil	modern			17.9745	-66.9144	Puerto Rico	N	1.06896	0.947264	River	Filtered in field and acidified with phosphoric acid and purged with He gas to remove DIC			A	A		160	large	150.4	2.918	0	47	30	257	1051	62	0
587	Moyer, R.P., Bauer, J.E. and Grottoli, A.G. (2013). Carbon isotope biogeochemistry of tropical small mountainous river, estuarine, and coastal systems of Puerto Rico. Biogeochemistry, 112: 589-612.	https://doi.org/10.1007/s10533-012-9751-y	Rio Loco Bridge	2007-09-01	2007	River	Rio Loco	DIC	-11.8	0.02	permil				Arizona_AMS		1.02769	0.0140969	fraction modern	21	7	permil	modern			17.9745	-66.9144	Puerto Rico	N	1.05779	0.971548	River	Filtered in field and acidified with phosphoric acid and purged with He gas to remove DIC			A	A		160	large	150.4	2.918	0	47	30	257	1051	62	0
588	Moyer, R.P., Bauer, J.E. and Grottoli, A.G. (2013). Carbon isotope biogeochemistry of tropical small mountainous river, estuarine, and coastal systems of Puerto Rico. Biogeochemistry, 112: 589-612.	https://doi.org/10.1007/s10533-012-9751-y	Rio Loco Mouth	2007-09-01	2007	River	Rio Loco	DIC	-3.8	0.02	permil				Arizona_AMS		1.06191	0.0140969	fraction modern	55	7	permil	modern			17.9707	-66.9221	Puerto Rico	N	1.05779	1.0039	River	Filtered in field and acidified with phosphoric acid and purged with He gas to remove DIC			A	A	175	175	large	150.4	2.918	0	47	30	257	1051	62	0
589	Moyer, R.P., Bauer, J.E. and Grottoli, A.G. (2013). Carbon isotope biogeochemistry of tropical small mountainous river, estuarine, and coastal systems of Puerto Rico. Biogeochemistry, 112: 589-612.	https://doi.org/10.1007/s10533-012-9751-y	Presado Loco	2008-03-01	2008	River	Rio Loco	DIC	-11.2	0.02	permil				Arizona_AMS		1.02366	0.0140986	fraction modern	17	7	permil	modern			18.0446	-66.8849	Puerto Rico	N	1.05449	0.970762	River	Filtered in field and acidified with phosphoric acid and purged with He gas to remove DIC			A	A		0.1	small	5.7	0.11	0	166	98	250	1428	87	0
590	Moyer, R.P., Bauer, J.E. and Grottoli, A.G. (2013). Carbon isotope biogeochemistry of tropical small mountainous river, estuarine, and coastal systems of Puerto Rico. Biogeochemistry, 112: 589-612.	https://doi.org/10.1007/s10533-012-9751-y	Rio Loco Upriver	2008-03-01	2008	River	Rio Loco	DIC	-12.6	0.02	permil				Arizona_AMS		1.02266	0.0140986	fraction modern	16	7	permil	modern			18.0359	-66.8874	Puerto Rico	N	1.05449	0.969814	River	Filtered in field and acidified with phosphoric acid and purged with He gas to remove DIC			A	A		1	small	5.7	0.11	0	166	98	250	1428	87	0
591	Moyer, R.P., Bauer, J.E. and Grottoli, A.G. (2013). Carbon isotope biogeochemistry of tropical small mountainous river, estuarine, and coastal systems of Puerto Rico. Biogeochemistry, 112: 589-612.	https://doi.org/10.1007/s10533-012-9751-y	Lajas Canal	2008-03-01	2008	River	Rio Loco	DIC	-9.8	0.02	permil				Arizona_AMS		1.03776	0.0140986	fraction modern	31	7	permil	modern			18.0091	-66.9728	Puerto Rico	N	1.05449	0.984134	River	Filtered in field and acidified with phosphoric acid and purged with He gas to remove DIC			A	A		50	large	53.9	0.94	0	44	21	256	1117	66	0
592	Moyer, R.P., Bauer, J.E. and Grottoli, A.G. (2013). Carbon isotope biogeochemistry of tropical small mountainous river, estuarine, and coastal systems of Puerto Rico. Biogeochemistry, 112: 589-612.	https://doi.org/10.1007/s10533-012-9751-y	Lajas Drainage Ditch	2008-03-01	2008	River	Rio Loco	DIC	-10.6	0.02	permil				Arizona_AMS		1.01561	0.0140986	fraction modern	9	7	permil	modern			18.0091	-66.9728	Puerto Rico	N	1.05449	0.963128	River	Filtered in field and acidified with phosphoric acid and purged with He gas to remove DIC			A	A		1	small	53.9	0.94	0	44	21	256	1117	66	0
593	Moyer, R.P., Bauer, J.E. and Grottoli, A.G. (2013). Carbon isotope biogeochemistry of tropical small mountainous river, estuarine, and coastal systems of Puerto Rico. Biogeochemistry, 112: 589-612.	https://doi.org/10.1007/s10533-012-9751-y	Rio Loco Bridge	2005-03-01	2005	River	Rio Loco	DIC	-10.7	0.02	permil				Arizona_AMS		1.05185	0.0140935	fraction modern	45	7	permil	modern			17.9745	-66.9144	Puerto Rico	N	1.06516	0.987508	River	Filtered in field and acidified with phosphoric acid and purged with He gas to remove DIC			A	A		160	large	150.4	2.918	0	47	30	257	1051	62	0
594	Moyer, R.P., Bauer, J.E. and Grottoli, A.G. (2013). Carbon isotope biogeochemistry of tropical small mountainous river, estuarine, and coastal systems of Puerto Rico. Biogeochemistry, 112: 589-612.	https://doi.org/10.1007/s10533-012-9751-y	Rio Loco Bridge	2008-03-01	2008	River	Rio Loco	DIC	-11.3	0.02	permil				Arizona_AMS		1.0297	0.0140986	fraction modern	23	7	permil	modern			17.9745	-66.9144	Puerto Rico	N	1.05449	0.97649	River	Filtered in field and acidified with phosphoric acid and purged with He gas to remove DIC			A	A		160	large	150.4	2.918	0	47	30	257	1051	62	0
595	Moyer, R.P., Bauer, J.E. and Grottoli, A.G. (2013). Carbon isotope biogeochemistry of tropical small mountainous river, estuarine, and coastal systems of Puerto Rico. Biogeochemistry, 112: 589-612.	https://doi.org/10.1007/s10533-012-9751-y	Rio Loco Mouth	2008-03-01	2008	River	Rio Loco	DIC	-1.8	0.02	permil				Arizona_AMS		1.06896	0.0140986	fraction modern	62	7	permil	modern			17.9707	-66.9221	Puerto Rico	N	1.05449	1.01372	River	Filtered in field and acidified with phosphoric acid and purged with He gas to remove DIC			A	A	175	175	large	150.4	2.918	0	47	30	257	1051	62	0
596	Moyer, R.P., Bauer, J.E. and Grottoli, A.G. (2013). Carbon isotope biogeochemistry of tropical small mountainous river, estuarine, and coastal systems of Puerto Rico. Biogeochemistry, 112: 589-612.	https://doi.org/10.1007/s10533-012-9751-y	Rio Fajardo Bridge	2004-10-01	2004	River	Rio Fajardo	DIC	-8.8	0.02	permil				Arizona_AMS		1.06594	0.0140917	fraction modern	59	7	permil	modern			18.3219	-65.6503	Puerto Rico	N	1.06896	0.997172	River	Filtered in field and acidified with phosphoric acid and purged with He gas to remove DIC			A	A		60	large	67.3	2.333	0	181	86	246	2244	155	0
597	Moyer, R.P., Bauer, J.E. and Grottoli, A.G. (2013). Carbon isotope biogeochemistry of tropical small mountainous river, estuarine, and coastal systems of Puerto Rico. Biogeochemistry, 112: 589-612.	https://doi.org/10.1007/s10533-012-9751-y	Rio Fajardo Bridge	2007-10-01	2007	River	Rio Fajardo	DIC	-9.8	0.02	permil				Arizona_AMS		1.05688	0.0140969	fraction modern	50	7	permil	modern			18.3219	-65.6503	Puerto Rico	N	1.05779	0.999143	River	Filtered in field and acidified with phosphoric acid and purged with He gas to remove DIC			A	A		60	large	67.3	2.333	0	181	86	246	2244	155	0
598	Moyer, R.P., Bauer, J.E. and Grottoli, A.G. (2013). Carbon isotope biogeochemistry of tropical small mountainous river, estuarine, and coastal systems of Puerto Rico. Biogeochemistry, 112: 589-612.	https://doi.org/10.1007/s10533-012-9751-y	Rio Fajardo Mouth	2004-10-01	2004	River	Rio Fajardo	DIC	-3.3	0.02	permil				Arizona_AMS		1.06594	0.0140917	fraction modern	59	7	permil	modern			18.3281	-65.6278	Puerto Rico	N	1.06896	0.997172	River	Filtered in field and acidified with phosphoric acid and purged with He gas to remove DIC			A	A	70	70	large	67.3	2.333	0	181	86	246	2244	155	0
599	Moyer, R.P., Bauer, J.E. and Grottoli, A.G. (2013). Carbon isotope biogeochemistry of tropical small mountainous river, estuarine, and coastal systems of Puerto Rico. Biogeochemistry, 112: 589-612.	https://doi.org/10.1007/s10533-012-9751-y	FW	2007-10-01	2007	River	Rio Fajardo	DIC	-8.2	0.02	permil				Arizona_AMS		1.05285	0.0140969	fraction modern	46	7	permil	modern			18.3281	-65.6278	Puerto Rico	N	1.05779	0.995334	River	Filtered in field and acidified with phosphoric acid and purged with He gas to remove DIC			A	A	70	70	large	67.3	2.333	0	181	86	246	2244	155	0
600	Moyer, R.P., Bauer, J.E. and Grottoli, A.G. (2013). Carbon isotope biogeochemistry of tropical small mountainous river, estuarine, and coastal systems of Puerto Rico. Biogeochemistry, 112: 589-612.	https://doi.org/10.1007/s10533-012-9751-y	Rio Fajardo Mouth SW	2007-10-01	2007	River	Rio Fajardo	DIC	0	0.02	permil				Arizona_AMS		1.075	0.0140969	fraction modern	68	7	permil	modern			18.3275	-65.6251	Puerto Rico	N	1.05779	1.01627	River	Filtered in field and acidified with phosphoric acid and purged with He gas to remove DIC			A	A	70	70	large	67.3	2.333	0	181	86	246	2244	155	0
601	Moyer, R.P., Bauer, J.E. and Grottoli, A.G. (2013). Carbon isotope biogeochemistry of tropical small mountainous river, estuarine, and coastal systems of Puerto Rico. Biogeochemistry, 112: 589-612.	https://doi.org/10.1007/s10533-012-9751-y	Mt. Britton trail	2008-03-01	2008	River	Rio Fajardo	DIC	-12.2	0.02	permil				Arizona_AMS		1.08808	0.0140986	fraction modern	81	7	permil	modern			18.2986	-65.7915	Puerto Rico	N	1.05449	1.03185	River	Filtered in field and acidified with phosphoric acid and purged with He gas to remove DIC			A	A		0.1	small	5.9	0.167	0	667	104	209	3013	222	0
602	Moyer, R.P., Bauer, J.E. and Grottoli, A.G. (2013). Carbon isotope biogeochemistry of tropical small mountainous river, estuarine, and coastal systems of Puerto Rico. Biogeochemistry, 112: 589-612.	https://doi.org/10.1007/s10533-012-9751-y	Rio Fajardo Upriver	2008-03-01	2008	River	Rio Fajardo	DIC	-10.4	0.02	permil				Arizona_AMS		1.08204	0.0140986	fraction modern	75	7	permil	modern			18.3279	-65.6265	Puerto Rico	N	1.05449	1.02613	River	Filtered in field and acidified with phosphoric acid and purged with He gas to remove DIC			A	A		30	large	8.6	0.254	0	47	52	258	1784	122	0
603	Moyer, R.P., Bauer, J.E. and Grottoli, A.G. (2013). Carbon isotope biogeochemistry of tropical small mountainous river, estuarine, and coastal systems of Puerto Rico. Biogeochemistry, 112: 589-612.	https://doi.org/10.1007/s10533-012-9751-y	Rio Fajardo Bridge	2005-03-01	2005	River	Rio Fajardo	DIC	-8.2	0.02	permil				Arizona_AMS		1.03373	0.0140935	fraction modern	27	7	permil	modern			18.3219	-65.6503	Puerto Rico	N	1.06516	0.970496	River	Filtered in field and acidified with phosphoric acid and purged with He gas to remove DIC			A	A		60	large	67.3	2.333	0	181	86	246	2244	155	0
604	Moyer, R.P., Bauer, J.E. and Grottoli, A.G. (2013). Carbon isotope biogeochemistry of tropical small mountainous river, estuarine, and coastal systems of Puerto Rico. Biogeochemistry, 112: 589-612.	https://doi.org/10.1007/s10533-012-9751-y	Rio Fajardo Bridge	2008-03-01	2008	River	Rio Fajardo	DIC	-9	0.02	permil				Arizona_AMS		1.03373	0.0140986	fraction modern	27	7	permil	modern			18.3219	-65.6503	Puerto Rico	N	1.05449	0.980312	River	Filtered in field and acidified with phosphoric acid and purged with He gas to remove DIC			A	A		60	large	67.3	2.333	0	181	86	246	2244	155	0
605	Moyer, R.P., Bauer, J.E. and Grottoli, A.G. (2013). Carbon isotope biogeochemistry of tropical small mountainous river, estuarine, and coastal systems of Puerto Rico. Biogeochemistry, 112: 589-612.	https://doi.org/10.1007/s10533-012-9751-y	Rio Fajardo Mouth	2005-03-01	2005	River	Rio Fajardo	DIC	-6.6	0.02	permil				Arizona_AMS		1.02769	0.0140935	fraction modern	21	7	permil	modern			18.3281	-65.6278	Puerto Rico	N	1.06516	0.964826	River	Filtered in field and acidified with phosphoric acid and purged with He gas to remove DIC			A	A	70	70	large	67.3	2.333	0	181	86	246	2244	155	0
606	Moyer, R.P., Bauer, J.E. and Grottoli, A.G. (2013). Carbon isotope biogeochemistry of tropical small mountainous river, estuarine, and coastal systems of Puerto Rico. Biogeochemistry, 112: 589-612.	https://doi.org/10.1007/s10533-012-9751-y	FW	2008-03-01	2008	River	Rio Fajardo	DIC	-6.2	0.02	permil				Arizona_AMS		1.04682	0.0140986	fraction modern	40	7	permil	modern			18.3275	-65.6251	Puerto Rico	N	1.05449	0.992726	River	Filtered in field and acidified with phosphoric acid and purged with He gas to remove DIC			A	A	70	70	large	67.3	2.333	0	181	86	246	2244	155	0
607	Moyer, R.P., Bauer, J.E. and Grottoli, A.G. (2013). Carbon isotope biogeochemistry of tropical small mountainous river, estuarine, and coastal systems of Puerto Rico. Biogeochemistry, 112: 589-612.	https://doi.org/10.1007/s10533-012-9751-y	Rio Fajardo Mouth SW	2008-03-01	2008	River	Rio Fajardo	DIC	0.6	0.02	permil				Arizona_AMS		1.06997	0.0140986	fraction modern	63	7	permil	modern			18.3275	-65.6251	Puerto Rico	N	1.05449	1.01468	River	Filtered in field and acidified with phosphoric acid and purged with He gas to remove DIC			A	A	70	70	large	67.3	2.333	0	181	86	246	2244	155	0
608	O’Donnell, J.A., Carey, M.P., Koch, J.C., Xu, X., Poulin, B.A., Walker, J., and Zimmerman C.E. (2020). Permafrost Hydrology Drives the Assimilation of Old Carbon by Stream Food Webs in the Arctic. Ecosystems, 23: 435–453.	https://doi.org/10.1007/s10021-019-00413-6	ANFT 2	2016-08-11	2016	River	Agashashoki River	DIC	-6.6	0.2	permil				NOSAMS		0.656	0.0016	fraction modern	-349.3	1.6	permil	3385	20	8.1	67.569	-161.888	USA	N	1.01903	0.643749	River	1l unfiltered, posioned with HgCl2 before AMS and delta plus XL IRMS			A	A		8	small	12.4	0.198	0	417	111	-84	231	88	60
609	O’Donnell, J.A., Carey, M.P., Koch, J.C., Xu, X., Poulin, B.A., Walker, J., and Zimmerman C.E. (2020). Permafrost Hydrology Drives the Assimilation of Old Carbon by Stream Food Webs in the Arctic. Ecosystems, 23: 435–453.	https://doi.org/10.1007/s10021-019-00413-6	ANFT 3	2016-08-11	2016	River	Agashashoki River	DIC	-6.1	0.2	permil				NOSAMS		0.5653	0.0014	fraction modern	-439.2	1.4	permil	4580	20	8.1	67.545	-161.963	USA	N	1.01903	0.554743	River	1l unfiltered, posioned with HgCl2 before AMS and delta plus XL IRMS			A	A		6	small	8.1	0.128	0	341	160	-81	231	87	57
610	O’Donnell, J.A., Carey, M.P., Koch, J.C., Xu, X., Poulin, B.A., Walker, J., and Zimmerman C.E. (2020). Permafrost Hydrology Drives the Assimilation of Old Carbon by Stream Food Webs in the Arctic. Ecosystems, 23: 435–453.	https://doi.org/10.1007/s10021-019-00413-6	ANFT 4	2016-08-12	2016	River	Agashashoki River	DIC	-7.1	0.2	permil				NOSAMS		0.6179	0.0015	fraction modern	-387	1.5	permil	3865	20	8.1	67.522	-162.06	USA	N	1.01903	0.606361	River	1l unfiltered, posioned with HgCl2 before AMS and delta plus XL IRMS			A	A		15	large	11.1	0.177	0	285	102	-79	229	85	58
611	O’Donnell, J.A., Carey, M.P., Koch, J.C., Xu, X., Poulin, B.A., Walker, J., and Zimmerman C.E. (2020). Permafrost Hydrology Drives the Assimilation of Old Carbon by Stream Food Webs in the Arctic. Ecosystems, 23: 435–453.	https://doi.org/10.1007/s10021-019-00413-6	ASFT 1	2016-08-10	2016	River	Agashashoki River	DIC	-3.3	0.2	permil				NOSAMS		0.5347	0.0013	fraction modern	-469.5	1.3	permil	5030	25	8.1	67.545	-161.681	USA	N	1.01903	0.524714	River	1l unfiltered, posioned with HgCl2 before AMS and delta plus XL IRMS			A	A		100	large	87.5	1.309	0	515	171	-90	239	93	62
612	O’Donnell, J.A., Carey, M.P., Koch, J.C., Xu, X., Poulin, B.A., Walker, J., and Zimmerman C.E. (2020). Permafrost Hydrology Drives the Assimilation of Old Carbon by Stream Food Webs in the Arctic. Ecosystems, 23: 435–453.	https://doi.org/10.1007/s10021-019-00413-6	ASFT 2	2016-08-10	2016	River	Agashashoki River	DIC	-3.2	0.2	permil				NOSAMS		0.5763	0.0014	fraction modern	-428.2	1.4	permil	4425	20	8.1	67.498	-161.871	USA	N	1.01903	0.565538	River	1l unfiltered, posioned with HgCl2 before AMS and delta plus XL IRMS			A	A		30	large	29.1	0.435	0	381	124	-83	236	89	59
613	O’Donnell, J.A., Carey, M.P., Koch, J.C., Xu, X., Poulin, B.A., Walker, J., and Zimmerman C.E. (2020). Permafrost Hydrology Drives the Assimilation of Old Carbon by Stream Food Webs in the Arctic. Ecosystems, 23: 435–453.	https://doi.org/10.1007/s10021-019-00413-6	ASFT 4	2016-08-09	2016	River	Agashashoki River	DIC	-8.7	0.2	permil				NOSAMS		0.8132	0.0019	fraction modern	-193.3	1.9	permil	1660	20	8.1	67.472	-162.071	USA	N	1.01903	0.798013	River	1l unfiltered, posioned with HgCl2 before AMS and delta plus XL IRMS			A	A		50	large	30.4	0.475	0	245	71	-76	231	85	59
614	O’Donnell, J.A., Carey, M.P., Koch, J.C., Xu, X., Poulin, B.A., Walker, J., and Zimmerman C.E. (2020). Permafrost Hydrology Drives the Assimilation of Old Carbon by Stream Food Webs in the Arctic. Ecosystems, 23: 435–453.	https://doi.org/10.1007/s10021-019-00413-6	Asik Creek	2016-08-12	2016	River	Agashashoki River	DIC	-7.6	0.2	permil				NOSAMS		0.5951	0.0014	fraction modern	-409.6	1.4	permil	4170	20	7.8	67.475	-162.234	USA	N	1.01903	0.583987	River	1l unfiltered, posioned with HgCl2 before AMS and delta plus XL IRMS			A	A		10	small	11.4	0.183	0	273	134	-76	229	85	57
615	O’Donnell, J.A., Carey, M.P., Koch, J.C., Xu, X., Poulin, B.A., Walker, J., and Zimmerman C.E. (2020). Permafrost Hydrology Drives the Assimilation of Old Carbon by Stream Food Webs in the Arctic. Ecosystems, 23: 435–453.	https://doi.org/10.1007/s10021-019-00413-6	CRT 2	2016-08-15	2016	River	Imelyak River	DIC	-6.6	0.2	permil				NOSAMS		0.8249	0.0019	fraction modern	-181.9	1.9	permil	1550	20	7.9	67.655	-157.968	USA	N	1.01903	0.809495	River	1l unfiltered, posioned with HgCl2 before AMS and delta plus XL IRMS			A	A		20	large	45.5	0.626	0	467	48	-97	249	84	65
616	O’Donnell, J.A., Carey, M.P., Koch, J.C., Xu, X., Poulin, B.A., Walker, J., and Zimmerman C.E. (2020). Permafrost Hydrology Drives the Assimilation of Old Carbon by Stream Food Webs in the Arctic. Ecosystems, 23: 435–453.	https://doi.org/10.1007/s10021-019-00413-6	IRT 1	2016-08-14	2016	River	Imelyak River	DIC	-7.3	0.2	permil				NOSAMS		0.9141	0.0021	fraction modern	-93.2	2.1	permil	720	20	8	67.4739	-157.395	USA	N	1.01903	0.897029	River	1l unfiltered, posioned with HgCl2 before AMS and delta plus XL IRMS			A	A		20	large	9.5	0.139	0	622	241	-99	265	87	65
617	O’Donnell, J.A., Carey, M.P., Koch, J.C., Xu, X., Poulin, B.A., Walker, J., and Zimmerman C.E. (2020). Permafrost Hydrology Drives the Assimilation of Old Carbon by Stream Food Webs in the Arctic. Ecosystems, 23: 435–453.	https://doi.org/10.1007/s10021-019-00413-6	PRM 2	2016-09-11	2016	River	Imelyak River	DIC							NOSAMS		0.878	0.0015	fraction modern	-129.1	1.5	permil	1045	15	7.8	67.5668	-157.796	USA	N	1.01903	0.861603	River	1l unfiltered, posioned with HgCl2 before AMS and delta plus XL IRMS			A	A		0.2	small	7.9	0.112	0	599	116	-103	258	89	66
618	O’Donnell, J.A., Carey, M.P., Koch, J.C., Xu, X., Poulin, B.A., Walker, J., and Zimmerman C.E. (2020). Permafrost Hydrology Drives the Assimilation of Old Carbon by Stream Food Webs in the Arctic. Ecosystems, 23: 435–453.	https://doi.org/10.1007/s10021-019-00413-6	PRT 2	2016-09-11	2016	River	Pish River	DIC							NOSAMS		1.0071	0.0018	fraction modern	-1	1.8	permil	modern		6.9	66.068	-164.179	USA	N	1.01903	0.988292	River	1l unfiltered, posioned with HgCl2 before AMS and delta plus XL IRMS			A	A		75	large	78.4	0.764	10	36	20	-50	321	103	58
619	Ota, K., Yokoyama, Y., Miyairi, Y., Yamamoto, S. and Miyajima, T. (2021). Lake water dissolved inorganic carbon dynamics revealed from monthly measurements of radiocarbon in the Fuji Five Lakes, Japan. Elementa: Science of the Anthropocene, 9(1): 00149.	https://doi.org/10.1525/elementa.2020.00149	YAUT-050816	2019-10-21	2019	River	Ichinosuna	DIC							YAUT	050816	1.00183	0.00443688	fraction modern	-6.5	2.2	permil	modern			35.4255	138.909	Japan	N	1.00903	0.992857	River	sample collected and shaded then poisioned with HgCl2			C	A		1.5	small	6.1	0.185	0	1103	127	91	1855	203	11
620	Ota, K., Yokoyama, Y., Miyairi, Y., Yamamoto, S. and Miyajima, T. (2021). Lake water dissolved inorganic carbon dynamics revealed from monthly measurements of radiocarbon in the Fuji Five Lakes, Japan. Elementa: Science of the Anthropocene, 9(1): 00149.	https://doi.org/10.1525/elementa.2020.00149	YAUT-050817	2019-10-21	2019	River	Ohori	DIC							YAUT	050817	0.86983	0.00403353	fraction modern	-137.4	2.0	permil	1120	19		35.4174	138.903	Japan	N	1.00903	0.862041	River	sample collected and shaded then poisioned with HgCl3			C	A		3	small	4.5	0.142	0	983	169	100	1910	206	8
621	Ota, K., Yokoyama, Y., Miyairi, Y., Yamamoto, S. and Miyajima, T. (2021). Lake water dissolved inorganic carbon dynamics revealed from monthly measurements of radiocarbon in the Fuji Five Lakes, Japan. Elementa: Science of the Anthropocene, 9(1): 00149.	https://doi.org/10.1525/elementa.2020.00149	YAUT-050818	2019-10-01	2019	River	Tera	DIC							YAUT	050818	0.959677	0.00443688	fraction modern	-48.3	2.2	permil	331	19		35.523	138.739	Japan	N	1.00903	0.951084	River	sample collected and shaded then poisioned with HgCl4			C	A		2	small	4	0.119	0	1320	244	75	1897	218	10
622	Ota, K., Yokoyama, Y., Miyairi, Y., Yamamoto, S. and Miyajima, T. (2021). Lake water dissolved inorganic carbon dynamics revealed from monthly measurements of radiocarbon in the Fuji Five Lakes, Japan. Elementa: Science of the Anthropocene, 9(1): 00149.	https://doi.org/10.1525/elementa.2020.00149	YAUT-050819	2019-11-05	2019	River	Tera	DIC							YAUT	050819	0.962803	0.00443688	fraction modern	-45.2	2.2	permil	304	19		35.523	138.739	Japan	N	1.00903	0.954182	River	sample collected and shaded then poisioned with HgCl5			C	A		2	small	4	0.119	0	1320	244	75	1897	218	10
623	Ota, K., Yokoyama, Y., Miyairi, Y., Yamamoto, S. and Miyajima, T. (2021). Lake water dissolved inorganic carbon dynamics revealed from monthly measurements of radiocarbon in the Fuji Five Lakes, Japan. Elementa: Science of the Anthropocene, 9(1): 00149.	https://doi.org/10.1525/elementa.2020.00149	YAUT-050823	2019-10-01	2019	River	Oku	DIC							YAUT	050823	0.90119	0.00463855	fraction modern	-106.3	2.3	permil	836	21		35.5258	138.773	Japan	N	1.00903	0.893121	River	sample collected and shaded then poisioned with HgCl6			C	A		2	small	4	0.119	0	1320	244	75	1897	218	10
624	Ota, K., Yokoyama, Y., Miyairi, Y., Yamamoto, S. and Miyajima, T. (2021). Lake water dissolved inorganic carbon dynamics revealed from monthly measurements of radiocarbon in the Fuji Five Lakes, Japan. Elementa: Science of the Anthropocene, 9(1): 00149.	https://doi.org/10.1525/elementa.2020.00149	YAUT-050824	2019-11-05	2019	River	Oku	DIC							YAUT	050824	0.912888	0.00504191	fraction modern	-94.7	2.5	permil	732	22		35.5258	138.773	Japan	N	1.00903	0.904714	River	sample collected and shaded then poisioned with HgCl7			C	A		2	small	4	0.119	0	1320	244	75	1897	218	10
625	Park, J. , Jin,H. , Yoon, T.K. , Begum, S.M., Chea, E., Lee, E., Lee, S., and Oh., N. (2021). Wastewater-boosted biodegradation amplifying seasonal variations of pCO2 in the Mekong-Tonle Sap river system. Biogeochemistry, 155: 219-235.	https://doi.org/10.1007/s10533-021-00823-6	MK2	2014-07-01	2014	River	Mekong	DIC	-12.63	0.1	permil						0.959238	0.00604663	fraction modern	-48.16	3	permil	336	50.5	7.6	11.5716	104.944	Cambodia	N	1.0262	0.934746	River	Headspace method	Uncertainty assumed based on most studies coming from NOSAMS		C	B		705000	large	665659	13563.5	4	1104	95	206	1546	104	1
626	Park, J. , Jin,H. , Yoon, T.K. , Begum, S.M., Chea, E., Lee, E., Lee, S., and Oh., N. (2021). Wastewater-boosted biodegradation amplifying seasonal variations of pCO2 in the Mekong-Tonle Sap river system. Biogeochemistry, 155: 219-235.	https://doi.org/10.1007/s10533-021-00823-6	MK3	2014-07-01	2014	River	Mekong	DIC	-11.99	0.1	permil						0.962836	0.00604663	fraction modern	-44.59	3	permil	302	50.5	7.6	11.5309	104.933	Cambodia	N	1.0262	0.938252	River	Headspace method	Assumed uncertainity based on NOSAMS typical standard deviation for 2016		C	B		710000	large	753943	15203.4	8	985	86	213	1537	103	1
627	Park, J. , Jin,H. , Yoon, T.K. , Begum, S.M., Chea, E., Lee, E., Lee, S., and Oh., N. (2021). Wastewater-boosted biodegradation amplifying seasonal variations of pCO2 in the Mekong-Tonle Sap river system. Biogeochemistry, 155: 219-235.	https://doi.org/10.1007/s10533-021-00823-6	TS1	2014-07-01	2014	River	Tonle Sap	DIC	-11.36	0.1	permil						0.944605	0.00604663	fraction modern	-62.68	3	permil	454	51.5	7.5	11.6648	104.864	Cambodia	N	1.0262	0.920486	River	Headspace method	Assumed uncertainity based on NOSAMS typical standard deviation for 2016		C	B		950	large	1224.9	23.19	34	19	2	278	1519	94	0
628	Park, J. , Jin,H. , Yoon, T.K. , Begum, S.M., Chea, E., Lee, E., Lee, S., and Oh., N. (2021). Wastewater-boosted biodegradation amplifying seasonal variations of pCO2 in the Mekong-Tonle Sap river system. Biogeochemistry, 155: 219-235.	https://doi.org/10.1007/s10533-021-00823-6	TS3	2014-07-01	2014	River	Tonle Sap	DIC	-12	0.1	permil						0.963984	0.00604663	fraction modern	-43.45	3	permil	294	50.5	7.6	11.5671	104.934	Cambodia	N	1.0262	0.939371	River	Headspace method	Assumed uncertainity based on NOSAMS typical standard deviation for 2016		C	B		1000	large	20.8	0.351	77	9	2	278	1373	87	0
629	Ran, L., Tian, M., Fang, N., Wang, S., Lu, X., Yang, X. and Cho, F. (2018). Riverine carbon export in the arid to semiarid Wuding River catchment on the Chinese Loess Plateau. Biogeosciences, 15(12): 3857-3871.	https://doi.org/10.5194/bg-15-3857-2018	S1	2015-04-01	2015	River	Wuding River	CO2	-32.3	0.3	permil						0.823	0.003	1 sd	-183.446	5.95301	permil	1560	29.5	8.03	38.5671	109.592	China	N	1.02348	0.804116	River	Precipitation method using chamber			C	A		100	large	38.1	0.062	0	1193	6	81	400	38	2
630	Ran, L., Tian, M., Fang, N., Wang, S., Lu, X., Yang, X. and Cho, F. (2018). Riverine carbon export in the arid to semiarid Wuding River catchment on the Chinese Loess Plateau. Biogeosciences, 15(12): 3857-3871.	https://doi.org/10.5194/bg-15-3857-2018	S1	2015-08-01	2015	River	Wuding River	CO2	-33.9	0.3	permil						0.88	0.003	1 sd	-126.892	5.95301	permil	1030	27.5	8.2	38.5671	109.592	China	N	1.02348	0.859808	River	Precipitation method using chamber			C	A		100	large	38.1	0.062	0	1193	6	81	400	38	2
631	Ran, L., Tian, M., Fang, N., Wang, S., Lu, X., Yang, X. and Cho, F. (2018). Riverine carbon export in the arid to semiarid Wuding River catchment on the Chinese Loess Plateau. Biogeosciences, 15(12): 3857-3871.	https://doi.org/10.5194/bg-15-3857-2018	S1	2015-10-01	2015	River	Wuding River	CO2	-24.4	0.3	permil						0.842	0.003	1 sd	-164.594	5.95301	permil	1380	28.5	7.68	38.5671	109.592	China	N	1.02348	0.82268	River	Precipitation method using chamber			C	A		100	large	38.1	0.062	0	1193	6	81	400	38	2
632	Ran, L., Tian, M., Fang, N., Wang, S., Lu, X., Yang, X. and Cho, F. (2018). Riverine carbon export in the arid to semiarid Wuding River catchment on the Chinese Loess Plateau. Biogeosciences, 15(12): 3857-3871.	https://doi.org/10.5194/bg-15-3857-2018	S2	2015-04-01	2015	River	Wuding River	CO2	-27.5	0.3	permil						0.79	0.003	1 sd	-216.187	5.95301	permil	1890	30.5	8.07	38.041	109.363	China	N	1.02348	0.771873	River	Precipitation method using chamber			C	A		14000	large	19927.8	6.273	2	1350	24	79	360	35	3
633	Ran, L., Tian, M., Fang, N., Wang, S., Lu, X., Yang, X. and Cho, F. (2018). Riverine carbon export in the arid to semiarid Wuding River catchment on the Chinese Loess Plateau. Biogeosciences, 15(12): 3857-3871.	https://doi.org/10.5194/bg-15-3857-2018	S2	2015-08-01	2015	River	Wuding River	CO2	-22.2	0.3	permil						0.84	0.003	1 sd	-166.579	5.95301	permil	1400	28.5	8.1	38.041	109.363	China	N	1.02348	0.820725	River	Precipitation method using chamber			C	A		14000	large	19927.8	6.273	2	1350	24	79	360	35	3
634	Ran, L., Tian, M., Fang, N., Wang, S., Lu, X., Yang, X. and Cho, F. (2018). Riverine carbon export in the arid to semiarid Wuding River catchment on the Chinese Loess Plateau. Biogeosciences, 15(12): 3857-3871.	https://doi.org/10.5194/bg-15-3857-2018	S2	2015-10-01	2015	River	Wuding River	CO2	-19.9	0.3	permil						0.86	0.003	1 sd	-146.735	5.95301	permil	1220	28	7.7	38.041	109.363	China	N	1.02348	0.840267	River	Precipitation method using chamber			C	A		14000	large	19927.8	6.273	2	1350	24	79	360	35	3
635	Ran, L., Tian, M., Fang, N., Wang, S., Lu, X., Yang, X. and Cho, F. (2018). Riverine carbon export in the arid to semiarid Wuding River catchment on the Chinese Loess Plateau. Biogeosciences, 15(12): 3857-3871.	https://doi.org/10.5194/bg-15-3857-2018	S3	2015-04-01	2015	River	Wuding River	CO2	-26.5	0.3	permil						0.851	0.003	1 sd	-155.665	5.95301	permil	1290	28.5	8.45	37.8209	110.125	China	N	1.02348	0.831473	River	Precipitation method using chamber			C	A		24000	large	29031	18.917	2	1302	25	80	375	36	3
636	Ran, L., Tian, M., Fang, N., Wang, S., Lu, X., Yang, X. and Cho, F. (2018). Riverine carbon export in the arid to semiarid Wuding River catchment on the Chinese Loess Plateau. Biogeosciences, 15(12): 3857-3871.	https://doi.org/10.5194/bg-15-3857-2018	S3	2015-08-01	2015	River	Wuding River	CO2	-22.7	0.3	permil						0.904	0.003	1 sd	-103.08	5.95301	permil	810	26.5		37.8209	110.125	China	N	1.02348	0.883257	River	Precipitation method using chamber			C	A		24000	large	29031	18.917	2	1302	25	80	375	36	3
637	Ran, L., Tian, M., Fang, N., Wang, S., Lu, X., Yang, X. and Cho, F. (2018). Riverine carbon export in the arid to semiarid Wuding River catchment on the Chinese Loess Plateau. Biogeosciences, 15(12): 3857-3871.	https://doi.org/10.5194/bg-15-3857-2018	S3	2015-10-01	2015	River	Wuding River	CO2	-25.2	0.3	permil						0.903	0.003	1 sd	-104.072	5.95301	permil	820	26.5	8.44	37.8209	110.125	China	N	1.02348	0.88228	River	Precipitation method using chamber			C	A		24000	large	29031	18.917	2	1302	25	80	375	36	3
638	Ran, L., Tian, M., Fang, N., Wang, S., Lu, X., Yang, X. and Cho, F. (2018). Riverine carbon export in the arid to semiarid Wuding River catchment on the Chinese Loess Plateau. Biogeosciences, 15(12): 3857-3871.	https://doi.org/10.5194/bg-15-3857-2018	S4	2015-04-01	2015	River	Wuding River	CO2	-34.3	0.3	permil						0.809	0.003	1 sd	-197.336	5.95301	permil	1700	30	8.53	37.3686	110.389	China	N	1.02348	0.790437	River	Precipitation method using chamber			C	A		30261	large	35395.7	27.097	2	1275	39	81	390	37	2
639	Ran, L., Tian, M., Fang, N., Wang, S., Lu, X., Yang, X. and Cho, F. (2018). Riverine carbon export in the arid to semiarid Wuding River catchment on the Chinese Loess Plateau. Biogeosciences, 15(12): 3857-3871.	https://doi.org/10.5194/bg-15-3857-2018	S4	2015-08-01	2015	River	Wuding River	CO2	-19.3	0.3	permil						0.893	0.003	1 sd	-113.994	5.95301	permil	910	27	8.63	37.3686	110.389	China	N	1.02348	0.872509	River	Precipitation method using chamber			C	A		30261	large	35395.7	27.097	2	1275	39	81	390	37	2
640	Raymond, P.A., Bauer, J.E., Caraco, N.F., Cole, J.J., Longworth, B., and Petsch, S.T. (2004). Controls on the variability of organic matter and dissolved inorganic carbon ages in northeast US rivers. Marine Chemistry, 92(1-4): 353-366.	https://doi.org/10.1016/j.marchem.2004.06.036	Hudson	1998-07-01	1998	River	Hudson River	DIC	-7.6	0.1	permil				Arizona_AMS		0.94223	0.00603494	fraction modern	-63	3	permil	478	51.5		42.6191	-73.7555	USA	N	1.10388	0.853561	River	Filtered through 0.8um and posoned with HgCL3	Assumed uncertainity based on NOSAMS typical standard deviation for 2016		C	B		21000	large	21537.8	474.703	18	399	59	63	1119	126	25
641	Raymond, P.A., Bauer, J.E., Caraco, N.F., Cole, J.J., Longworth, B., and Petsch, S.T. (2004). Controls on the variability of organic matter and dissolved inorganic carbon ages in northeast US rivers. Marine Chemistry, 92(1-4): 353-366.	https://doi.org/10.1016/j.marchem.2004.06.036	Hudson	1998-10-01	1998	River	Hudson River	DIC	-11.2	0.1	permil				Arizona_AMS		0.93619	0.00603494	fraction modern	-69	3	permil	530	52		42.6191	-73.7555	USA	N	1.10388	0.848089	River	Filtered through 0.8um and posoned with HgCL4	Assumed uncertainity based on NOSAMS typical standard deviation for 2016		C	B		21000	large	21537.8	474.703	18	399	59	63	1119	126	25
642	Raymond, P.A., Bauer, J.E., Caraco, N.F., Cole, J.J., Longworth, B., and Petsch, S.T. (2004). Controls on the variability of organic matter and dissolved inorganic carbon ages in northeast US rivers. Marine Chemistry, 92(1-4): 353-366.	https://doi.org/10.1016/j.marchem.2004.06.036	Hudson	2000-04-01	2000	River	Hudson River	DIC	-8.1	0.1	permil				Arizona_AMS		0.99955	0.0060364	fraction modern	-6	3	permil	4	48.5		42.6191	-73.7555	USA	N	1.09316	0.914369	River	Filtered through 0.8um and posoned with HgCL5	Assumed uncertainity based on NOSAMS typical standard deviation for 2016		C	B		21000	large	21537.8	474.703	18	399	59	63	1119	126	25
643	Raymond, P.A., Bauer, J.E., Caraco, N.F., Cole, J.J., Longworth, B., and Petsch, S.T. (2004). Controls on the variability of organic matter and dissolved inorganic carbon ages in northeast US rivers. Marine Chemistry, 92(1-4): 353-366.	https://doi.org/10.1016/j.marchem.2004.06.036	Hudson	2000-07-01	2000	River	Hudson River	DIC	-11.1	0.1	permil				Arizona_AMS		0.99452	0.0060364	fraction modern	-11	3	permil	44	48.5		42.6191	-73.7555	USA	N	1.09316	0.909768	River	Filtered through 0.8um and posoned with HgCL6	Assumed uncertainity based on NOSAMS typical standard deviation for 2016		C	B		21000	large	21537.8	474.703	18	399	59	63	1119	126	25
644	Raymond, P.A., Bauer, J.E., Caraco, N.F., Cole, J.J., Longworth, B., and Petsch, S.T. (2004). Controls on the variability of organic matter and dissolved inorganic carbon ages in northeast US rivers. Marine Chemistry, 92(1-4): 353-366.	https://doi.org/10.1016/j.marchem.2004.06.036	Delaware	2000-04-01	2000	River	Delaware River	DIC	-7	0.1	permil				Arizona_AMS		1.04882	0.0060364	fraction modern	43	3	permil	modern			41.3949	-74.722	USA	N	1.09316	0.959441	River	Filtered through 0.8um and posoned with HgCL7	Assumed uncertainity based on NOSAMS typical standard deviation for 2016		C	B		4350	large	7340.6	146.301	15	512	77	67	1125	124	14
645	Raymond, P.A., Bauer, J.E., Caraco, N.F., Cole, J.J., Longworth, B., and Petsch, S.T. (2004). Controls on the variability of organic matter and dissolved inorganic carbon ages in northeast US rivers. Marine Chemistry, 92(1-4): 353-366.	https://doi.org/10.1016/j.marchem.2004.06.036	York	1996-07-01	1996	River	York River	DIC	-14.6	0.1	permil				Arizona_AMS		1.17049	0.00603348	fraction modern	164	3	permil	modern			37.0666	-76.133	USA	N	1.11196	1.05264	River	Filtered through 0.8um and posoned with HgCL8	Assumed uncertainity based on NOSAMS typical standard deviation for 2016		C	B		4350	large	10.8	0.168	53	8	4	153	1125	104	2
646	Raymond, P.A., Bauer, J.E., Caraco, N.F., Cole, J.J., Longworth, B., and Petsch, S.T. (2004). Controls on the variability of organic matter and dissolved inorganic carbon ages in northeast US rivers. Marine Chemistry, 92(1-4): 353-366.	https://doi.org/10.1016/j.marchem.2004.06.036	York	1996-11-01	1996	River	York River	DIC	-7.5	0.1	permil				Arizona_AMS		1.11619	0.00603348	fraction modern	110	3	permil	modern			37.0666	-76.133	USA	N	1.11196	1.0038	River	Filtered through 0.8um and posoned with HgCL9	Assumed uncertainity based on NOSAMS typical standard deviation for 2016		C	B		4350	large	10.8	0.168	53	8	4	153	1125	104	2
647	Raymond, P.A., Bauer, J.E., Caraco, N.F., Cole, J.J., Longworth, B., and Petsch, S.T. (2004). Controls on the variability of organic matter and dissolved inorganic carbon ages in northeast US rivers. Marine Chemistry, 92(1-4): 353-366.	https://doi.org/10.1016/j.marchem.2004.06.036	Parker	1998-10-01	1998	River	Parker River	DIC	-15.5	0.1	permil				Arizona_AMS		1.081	0.00603494	fraction modern	75	3	permil	modern			42.7203	-71.0328	USA	N	1.10388	0.979272	River	Filtered through 0.8um and posoned with HgCL10	Assumed uncertainity based on NOSAMS typical standard deviation for 2016		C	B		155	large	79.9	1.982	11	35	17	91	1142	119	16
648	Raymond, P.A., Bauer, J.E., Caraco, N.F., Cole, J.J., Longworth, B., and Petsch, S.T. (2004). Controls on the variability of organic matter and dissolved inorganic carbon ages in northeast US rivers. Marine Chemistry, 92(1-4): 353-366.	https://doi.org/10.1016/j.marchem.2004.06.036	Parker	2000-07-01	2000	River	Parker River	DIC	-11.8	0.1	permil				Arizona_AMS		1.05888	0.0060364	fraction modern	53	3	permil	modern			42.7203	-71.0328	USA	N	1.09316	0.968643	River	Filtered through 0.8um and posoned with HgCL11	Assumed uncertainity based on NOSAMS typical standard deviation for 2016		C	B		155	large	79.9	1.982	11	35	17	91	1142	119	16
649	Raymond, P.A., Bauer, J.E., Caraco, N.F., Cole, J.J., Longworth, B., and Petsch, S.T. (2004). Controls on the variability of organic matter and dissolved inorganic carbon ages in northeast US rivers. Marine Chemistry, 92(1-4): 353-366.	https://doi.org/10.1016/j.marchem.2004.06.036	Parker	2000-09-01	2000	River	Parker River	DIC	-14	0.1	permil				Arizona_AMS		1.09508	0.0060364	fraction modern	89	3	permil	modern			42.7203	-71.0328	USA	N	1.09316	1.00176	River	Filtered through 0.8um and posoned with HgCL12	Assumed uncertainity based on NOSAMS typical standard deviation for 2016		C	B		155	large	79.9	1.982	11	35	17	91	1142	119	16
650	Raymond, P.A., Bauer, J.E., Caraco, N.F., Cole, J.J., Longworth, B., and Petsch, S.T. (2004). Controls on the variability of organic matter and dissolved inorganic carbon ages in northeast US rivers. Marine Chemistry, 92(1-4): 353-366.	https://doi.org/10.1016/j.marchem.2004.06.036	Parker	2000-04-01	2000	River	Parker River	DIC	-13.8	0.1	permil				Arizona_AMS		1.0991	0.0060364	fraction modern	93	3	permil	modern			42.7203	-71.0328	USA	N	1.09316	1.00544	River	Filtered through 0.8um and posoned with HgCL13	Assumed uncertainity based on NOSAMS typical standard deviation for 2016		C	B		155	large	79.9	1.982	11	35	17	91	1142	119	16
651	Raymond, P.A., Bauer, J.E., Caraco, N.F., Cole, J.J., Longworth, B., and Petsch, S.T. (2004). Controls on the variability of organic matter and dissolved inorganic carbon ages in northeast US rivers. Marine Chemistry, 92(1-4): 353-366.	https://doi.org/10.1016/j.marchem.2004.06.036	Upper Hudson	2000-04-01	2000	River	Hudson River	DIC	-8.1	0.1	permil				Arizona_AMS		0.99955	0.0060364	fraction modern	-6	3	permil	4	48.5		42.7953	-73.6726	USA	N	1.09316	0.914369	River	Filtered through 0.8um and posoned with HgCL14	Assumed uncertainity based on NOSAMS typical standard deviation for 2016		C	B		10000	large	9017.8	216.698	9	381	46	66	1128	127	23
652	Raymond, P.A., Bauer, J.E., Caraco, N.F., Cole, J.J., Longworth, B., and Petsch, S.T. (2004). Controls on the variability of organic matter and dissolved inorganic carbon ages in northeast US rivers. Marine Chemistry, 92(1-4): 353-366.	https://doi.org/10.1016/j.marchem.2004.06.036	Mohawk	2000-04-01	2000	River	Mohawk River	DIC	-9.7	0.1	permil				Arizona_AMS		0.95228	0.0060364	fraction modern	-53	3	permil	393	51		42.7785	-73.797	USA	N	1.09316	0.871128	River	Filtered through 0.8um and posoned with HgCL15	Assumed uncertainity based on NOSAMS typical standard deviation for 2016		C	B		9000	large	8969.8	216.939	9	383	46	66	1129	127	23
653	Raymond, P.A., Bauer, J.E., Caraco, N.F., Cole, J.J., Longworth, B., and Petsch, S.T. (2004). Controls on the variability of organic matter and dissolved inorganic carbon ages in northeast US rivers. Marine Chemistry, 92(1-4): 353-366.	https://doi.org/10.1016/j.marchem.2004.06.036	Tidal Hudson Above Albany	2000-04-01	2000	River	Hudson River	DIC	-10	0.1	permil				Arizona_AMS		0.9553	0.0060364	fraction modern	-50	3	permil	367	50.5		42.6742	-73.7227	USA	N	1.09316	0.87389	River	Filtered through 0.8um and posoned with HgCL16	Assumed uncertainity based on NOSAMS typical standard deviation for 2016		C	B		19000	large	21364	473.339	18	401	59	63	1120	127	25
654	Raymond, P.A., Bauer, J.E., Caraco, N.F., Cole, J.J., Longworth, B., and Petsch, S.T. (2004). Controls on the variability of organic matter and dissolved inorganic carbon ages in northeast US rivers. Marine Chemistry, 92(1-4): 353-366.	https://doi.org/10.1016/j.marchem.2004.06.036	Upper Hudson	2000-07-01	2000	River	Hudson River	DIC	-10.2	0.1	permil				Arizona_AMS		0.99452	0.0060364	fraction modern	-11	3	permil	44	48.5		42.7953	-73.6726	USA	N	1.09316	0.909768	River	Filtered through 0.8um and posoned with HgCL17	Assumed uncertainity based on NOSAMS typical standard deviation for 2016		C	B		10000	large	9017.8	216.698	9	381	46	66	1128	127	23
655	Raymond, P.A., Bauer, J.E., Caraco, N.F., Cole, J.J., Longworth, B., and Petsch, S.T. (2004). Controls on the variability of organic matter and dissolved inorganic carbon ages in northeast US rivers. Marine Chemistry, 92(1-4): 353-366.	https://doi.org/10.1016/j.marchem.2004.06.036	Mohawk	2000-07-01	2000	River	Mohawk River	DIC	-11.1	0.1	permil				Arizona_AMS		0.94726	0.0060364	fraction modern	-58	3	permil	435	51		42.7785	-73.797	USA	N	1.09316	0.866535	River	Filtered through 0.8um and posoned with HgCL18	Assumed uncertainity based on NOSAMS typical standard deviation for 2016		C	B		9000	large	8969.8	216.939	9	383	46	66	1129	127	23
656	Raymond, P.A., Bauer, J.E., Caraco, N.F., Cole, J.J., Longworth, B., and Petsch, S.T. (2004). Controls on the variability of organic matter and dissolved inorganic carbon ages in northeast US rivers. Marine Chemistry, 92(1-4): 353-366.	https://doi.org/10.1016/j.marchem.2004.06.036	Tidal Hudson Above Albany	2000-07-01	2000	River	Hudson River	DIC	-11.1	0.1	permil				Arizona_AMS		0.94726	0.0060364	fraction modern	-58	3	permil	435	51		42.6742	-73.7227	USA	N	1.09316	0.866535	River	Filtered through 0.8um and posoned with HgCL19	Assumed uncertainity based on NOSAMS typical standard deviation for 2016		C	B		19000	large	21364	473.339	18	401	59	63	1120	127	25
657	Raymond, P.A., Bauer, J.E., Caraco, N.F., Cole, J.J., Longworth, B., and Petsch, S.T. (2004). Controls on the variability of organic matter and dissolved inorganic carbon ages in northeast US rivers. Marine Chemistry, 92(1-4): 353-366.	https://doi.org/10.1016/j.marchem.2004.06.036	Tidal Hudson Below Albany	2000-07-01	2000	River	Hudson River	DIC	-10.5	0.1	permil				Arizona_AMS		0.95329	0.0060364	fraction modern	-52	3	permil	384	51		42.5377	-73.7569	USA	N	1.09316	0.872052	River	Filtered through 0.8um and posoned with HgCL20	Assumed uncertainity based on NOSAMS typical standard deviation for 2016		C	B		19500	large	22115.3	483.196	18	393	58	64	1115	126	24
658	Raymond, P.A., Bauer, J.E., Caraco, N.F., Cole, J.J., Longworth, B., and Petsch, S.T. (2004). Controls on the variability of organic matter and dissolved inorganic carbon ages in northeast US rivers. Marine Chemistry, 92(1-4): 353-366.	https://doi.org/10.1016/j.marchem.2004.06.036	Tidal Hudson Above Albany	1998-06-01	1998	River	Hudson River	DIC	-7.6	0.1	permil				Arizona_AMS		0.94223	0.00603494	fraction modern	-63	3	permil	478	51.5		42.6742	-73.7227	USA	N	1.10388	0.853561	River	Filtered through 0.8um and posoned with HgCL21	Assumed uncertainity based on NOSAMS typical standard deviation for 2016		C	B		19000	large	21364	473.339	18	401	59	63	1120	127	25
659	Raymond, P.A., Bauer, J.E., Caraco, N.F., Cole, J.J., Longworth, B., and Petsch, S.T. (2004). Controls on the variability of organic matter and dissolved inorganic carbon ages in northeast US rivers. Marine Chemistry, 92(1-4): 353-366.	https://doi.org/10.1016/j.marchem.2004.06.036	Tidal Hudson Above Albany	1998-10-01	1998	River	Hudson River	DIC	-11.2	0.1	permil				Arizona_AMS		0.93619	0.00603494	fraction modern	-69	3	permil	530	52		42.6742	-73.7227	USA	N	1.10388	0.848089	River	Filtered through 0.8um and posoned with HgCL22	Assumed uncertainity based on NOSAMS typical standard deviation for 2016		C	B		19000	large	21364	473.339	18	401	59	63	1120	127	25
660	Shan, S., Luo, C., Qi, Y., Cai, W., Sun, S., Fan, D. and Wang, X. (2021). Carbon Isotopic and Lithologic Constraints on the Sources and Cycling of Inorganic Carbon in Four Large Rivers in China: Yangtze, Yellow, Pearl, and Heilongjiang. Journal of Geophysical Research: Biogeosciences, 126(2): e2020JG005901.	https://doi.org/10.1029/2020JG005901	C1	2016-07-11	2016	River	Yangtze	DIC	-1.4	0.3	permil						0.549369	0.0221763	fraction modern	-455	11	permil	4820	324.5	8.6	34.03	95.82	China	N	1.01903	0.539109	River	Filtered through 0.45um then extraction as CO2		14.2	A	A		100000	large	114806	285.826	6	4784	58	-48	313	56	6
661	Shan, S., Luo, C., Qi, Y., Cai, W., Sun, S., Fan, D. and Wang, X. (2021). Carbon Isotopic and Lithologic Constraints on the Sources and Cycling of Inorganic Carbon in Four Large Rivers in China: Yangtze, Yellow, Pearl, and Heilongjiang. Journal of Geophysical Research: Biogeosciences, 126(2): e2020JG005901.	https://doi.org/10.1029/2020JG005901	C2	2016-07-10	2016	River	Yangtze	DIC	-2	0.3	permil						0.571545	0.0221763	fraction modern	-433	11	permil	4490	312	8.57	33.01	97.25	China	N	1.01903	0.560871	River	Filtered through 0.45um then extraction as CO2		16	A	A		200000	large	139777	427.456	5	4754	77	-45	337	59	7
662	Shan, S., Luo, C., Qi, Y., Cai, W., Sun, S., Fan, D. and Wang, X. (2021). Carbon Isotopic and Lithologic Constraints on the Sources and Cycling of Inorganic Carbon in Four Large Rivers in China: Yangtze, Yellow, Pearl, and Heilongjiang. Journal of Geophysical Research: Biogeosciences, 126(2): e2020JG005901.	https://doi.org/10.1029/2020JG005901	C3	2016-07-14	2016	River	Yangtze	DIC	-2.8	0.8	permil						0.602794	0.0745931	fraction modern	-402	37	permil	4070	999	8.61	31.63	98.58	China	N	1.01903	0.591536	River	Filtered through 0.45um then extraction as CO2		17	A	A		300000	large	148818	525.24	4	4728	87	-42	349	60	7
663	Shan, S., Luo, C., Qi, Y., Cai, W., Sun, S., Fan, D. and Wang, X. (2021). Carbon Isotopic and Lithologic Constraints on the Sources and Cycling of Inorganic Carbon in Four Large Rivers in China: Yangtze, Yellow, Pearl, and Heilongjiang. Journal of Geophysical Research: Biogeosciences, 126(2): e2020JG005901.	https://doi.org/10.1029/2020JG005901	C4	2016-10-14	2016	River	Yangtze	DIC	-3	0.8	permil						0.651178	0.0745931	fraction modern	-354	37	permil	3450	924	7.82	27.01	100.08	China	N	1.01903	0.639018	River	Filtered through 0.45um then extraction as CO2		17	A	A		400000	large	214273	1097.42	3	4512	128	-19	436	65	7
[truncated: 532 more rows]
[truncated: 40 more columns]
