# Supplementary material for: Old carbon routed from land to the atmosphere by global river systems
Source: Nature. 2025 Jun 4;642(8066):105–11. doi: 10.1038/s41586-025-09023-w (PMC12137138; doi:10.1038/s41586-025-09023-w)
Supplement: Supplementary file 4 — Supplementary Table 3 [file 41586_2025_9023_MOESM4_ESM.xlsx]

## Sheet: Sheet1
							CO2				DIC
Site_ID	Location	Date	Latitude	Longitude	pH	Temp	F14C_value	uncertainty	Radiocarbon age	uncertainty	F14C_value	uncertainty	Radiocarbon age	uncertainty
AC	Isle of Lewis	2022-09-13	58.2198	-6.55009	6.55	12.9	0.97	0.0045	244	38	0.923136	0.004022	642	35
BB	Isle of Lewis	2022-09-15	58.1977	-6.51149	6.62	12.4	0.9909	0.0046	73	37	0.962899	0.004195	304	35
CB	Isle of Lewis	2022-09-14	58.1984	-6.53801	7.48	11.5	0.9661	0.0045	277	38	0.945772	0.004121	448	35
DB	Isle of Lewis	2022-09-14	58.1986	-6.54179	6.8	12.4	0.9855	0.0046	117	37	0.947929	0.00413	430	35
F1	Flow Country	2022-09-11	58.5213	-4.00799	6.64	14.7	0.9395	0.0044	501	38	0.925092	0.004031	625	35
F2	Flow Country	2022-09-10	58.4634	-4.01245	6.74	17	0.9629	0.0045	304	38	0.933509	0.004067	553	35
F3	Flow Country	2022-09-08	58.4257	-3.99876	6.27	13.8	0.926	0.0044	617	38	0.904	0.0077	810	69
F4	Flow Country	2022-09-09	58.4096	-4.01635	4.97	13.6	0.9384	0.0044	511	38	0.922575	0.00402	647	35
A10	Auchencorth Moss	2006-02-28	55.7933	-3.24472	5.87	1.4	0.9099	0.004	759	35	0.9149	0.004	714	35
A2	Auchencorth Moss	2006-02-28	55.7933	-3.24472	6.24	2.7	0.9529	0.0042	388	35	0.9504	0.0041	409	35
CHS	Moore House	2006-04-19	54.4513	-2.90066	4.2	6.5	0.9403	0.0041	494	35	0.8095	0.0035	1698	35
A10	Auchencorth Moss	2006-05-29	55.7933	-3.24472	6.37	10.1	0.8895	0.0039	940	35	0.8951	0.0039	890	35
A2	Auchencorth Moss	2006-05-29	55.7933	-3.24472	6.24	9.3	0.9646	0.0042	290	35	0.9423	0.0041	478	35
CHS	Moore House	2006-07-27	54.4513	-2.90066	5.59	19.9	0.9362	0.0041	530	35	0.8742	0.0038	1080	35
Manu	Peru	2019-03-14	12.2713	70.9344	7.7	25.3	0.818058	0.00387	1613	38	0.782901	0.782901	1966	35
